# Supplementary material for: Arabidopsis Transporter ABCG37/PDR9 contributes primarily highly oxygenated Coumarins to Root Exudation
Source: Sci Rep. 2017 Jun 16;7:3704. doi: 10.1038/s41598-017-03250-6 (PMC5473935; doi:10.1038/s41598-017-03250-6)
Supplement: Supplementary file 2 — Dataset [file 41598_2017_3250_MOESM2_ESM.xls]

## Sheet: all signals
mz	mzmin	mzmax	rt	rtmin	rtmax	npeaks	Col0	empty	pdr8.9	pdr8	pdr9	Col0-1/1	Col0-1/2	Col0-1/3	Col0-1/4	Col0-1/5	Col0-2/1	Col0-2/2	Col0-2/3	Col0-2/4	Col0-3/1	Col0-3/2	Col0-3/3	Col0-3/4	empty-2/1	empty-2/2	empty-2/3	empty-2/4	empty-2/5	empty-3-1	empty-3-2	empty-3-3	empty-3-4	empty-3-5	empty-1/1	empty-1/2	empty-1/3	empty-1/4	empty-1/5	pdr8/9-1-/1	pdr8/9-2/1	pdr8/9-3/1	pdr8/9-3/2	pdr8/9-3/3	pdr8/9-3/4	pdr8-1/1	pdr8-1/2	pdr8-1/3	pdr8-1/4
105.068	105.067	105.07	524.971	524.617	525.193	62	13	15	15	6	13	5.01934	4.93797	4.98214	4.96648	4.94367	4.72532	4.80247	4.82013	4.83172	4.62698	4.58302	4.64492	4.63308	4.80078	4.78655	4.81944	4.69602	4.74209	4.61851	4.69946	4.6484	4.63361	4.63361	4.76375	4.83638	4.81933	4.78521	4.88233	4.81271	4.77571	4.67988	4.59736	4.54559	4.67722	4.91373	4.83264	4.75624	4.73479
106.072	106.07	106.073	524.982	524.189	537.764	60	12	13	13	6	10	3.90133	3.90066	3.86578	3.87397	3.88444	3.63778	3.42596	3.78823	3.67744	3.56918	3.34895	3.55305	3.43833	3.61724	3.50567	3.7665	3.62967	3.68409	3.49934	3.58	3.61159	3.62568	3.58381	3.64888	3.70919	3.7152	3.73333	3.69573	3.72267	3.62196	3.50484	3.37155	3.4546	3.61323	3.77477	3.57748	3.58225	3.66392
109.028	109.026	109.031	229.346	228.555	230.43	33	11	0	6	6	10	3.92555	3.75702	3.8805	3.8868	3.84403	3.58551	3.77021	3.63113	3.75608	3.37582	3.73013	3.68721	3.78072	2.13079	2.23781	2.29107	2.48227	1.98553	1.98411	2.21239	2.03149	2.2942	2.19789	2.30011	2.29107	2.34782	2.15613	2.32083	3.74541	3.79351	3.66629	3.47292	3.18805	3.63559	3.71541	3.76793	3.79408	3.68192
110.999	110.996	111.002	451.677	451.197	454.567	63	13	15	15	6	13	4.04018	4.05074	4.02627	4.05195	4.12303	4.0733	4.09058	4.0531	4.09804	4.0976	4.11865	4.11522	4.04039	4.1301	4.10867	4.1322	4.15804	4.07657	4.10336	4.1149	4.09043	4.10233	4.12917	4.03594	4.06031	4.0625	4.0895	4.11302	4.05715	4.10874	4.03	4.10932	4.09877	4.10142	4.06306	3.99804	4.0488	4.03303
112.007	112.004	112.009	451.653	451.133	452.881	55	12	14	13	6	10	3.60335	3.39211	3.41787	3.51013	3.47729	3.63623	3.64249	3.60608	3.38717	3.63469	3.63797	3.266	3.59648	3.63888	3.59945	3.69058	3.60422	3.64117	3.60356	3.56015	3.65602	3.52697	3.55631	3.4503	3.47971	3.61409	3.6543	3.44016	3.47239	3.65204	3.40976	3.56676	3.64409	3.52716	3.63225	3.68051	3.66696	3.61065
114.091	114.089	114.093	181.009	180.294	186.22	63	13	15	14	6	13	3.8579	3.53255	3.65834	3.88149	3.48012	4.09506	4.35783	4.66754	4.66534	4.68637	4.71933	4.8018	4.81657	4.34217	4.56512	4.26531	4.67171	4.37044	4.23353	4.25307	3.99846	4.23095	4.52314	4.60269	4.45576	4.3553	4.59527	4.44989	4.71881	4.51045	4.47481	4.17837	4.32861	4.16868	3.28334	3.81995	4.46585	4.55799
119.049	119.046	119.053	442.397	441.314	444.866	42	7	11	9	6	8	3.30851	3.36383	3.45099	3.45404	3.36349	3.23944	3.19577	3.40857	3.49364	3.81413	3.85567	3.88128	3.81629	3.84236	3.85117	3.88349	3.79841	3.85765	2.72603	3.81934	3.87379	3.63278	3.82916	3.27181	3.27837	3.38217	3.23817	3.35228	3.34263	3.75471	3.81101	3.65772	3.77697	3.77559	3.40409	3.36122	3.39811	3.46629
119.049	119.047	119.05	487.786	486.94	488.313	60	12	15	14	6	11	3.57911	3.66327	3.59647	3.80198	3.58495	3.67946	3.78524	3.76172	3.72759	3.86339	3.99444	4.06117	4.01517	4.09037	4.09565	4.12853	4.1003	4.05193	3.93367	4.04573	3.91865	3.83255	3.98463	3.71517	3.7173	3.75031	3.67998	3.74446	3.64383	4.11812	4.02706	3.84397	3.95061	3.96735	3.609	3.76023	3.79213	3.82636
121.065	121.062	121.066	525.029	524.563	525.304	62	13	15	15	6	13	4.59143	4.51508	4.55721	4.53118	4.50688	4.31972	4.3888	4.36008	4.41545	4.11679	4.1222	4.20034	4.19656	4.30664	4.3551	4.36157	4.25727	4.33712	4.21007	4.28095	4.27374	4.23232	4.17377	4.33977	4.40851	4.39298	4.33521	4.46168	4.38022	4.34245	4.26613	4.18529	4.16468	4.2558	4.47517	4.42209	4.36697	4.33401
122.096	122.092	122.097	66.6979	64.5037	69.1477	52	10	13	12	6	11	3.93507	3.75236	3.35417	3.83837	3.55964	4.03172	4.35371	4.38824	4.4898	4.6581	4.55871	3.96143	4.32715	4.29037	4.47496	4.22597	4.55587	4.08045	4.92042	3.04193	4.62549	4.81394	4.80271	4.58555	4.25141	4.19546	4.39684	3.209	4.6506	4.21921	5.13858	4.87734	4.67561	4.93061	3.43988	3.31182	4.46644	4.6204
127.039	127.037	127.041	158.306	157.476	164.366	48	13	0	15	6	13	4.39197	4.33759	4.39851	4.42991	4.38463	4.18382	4.22044	4.24552	4.23306	4.12163	4.17786	4.14585	4.14344	3.15265	3.05251	3.14053	3.07894	2.98389	3.00665	3.197	3.02367	3.09857	3.08789	3.21148	3.19694	3.17744	3.16266	3.21852	4.21507	4.11652	3.81369	3.84799	3.62308	3.74788	4.15275	4.20074	4.17736	3.98275
127.039	127.037	127.048	229.346	228.868	235.469	51	13	1	15	6	13	4.43193	4.36956	4.41051	4.35142	4.37781	4.20749	4.32921	4.22505	4.28375	4.23466	4.2479	4.21993	4.26183	2.81094	2.83041	2.69289	2.83249	2.76766	2.67538	2.82882	2.73234	2.72255	2.77192	2.93104	2.7746	2.88556	2.80329	2.9056	4.3855	4.27641	4.17298	4.01321	3.95082	4.10337	4.26621	4.32953	4.36341	4.15986
128.001	127.999	128.005	451.669	449.925	454.129	59	13	12	12	6	13	3.38699	3.62271	3.6111	3.57225	3.33295	3.65588	3.62809	3.62978	3.55403	3.55699	3.61966	3.41535	3.46801	3.72008	3.56049	3.58369	3.76214	3.5428	3.50834	3.64319	3.5743	3.4303	3.53202	3.6405	3.55834	3.65698	3.53464	3.49739	3.456	3.65028	3.29516	3.4384	3.55045	3.59792	3.67088	3.52878	3.64125	3.42718
128.107	128.105	128.108	218.658	218.069	222.073	48	8	11	11	6	12	3.09259	2.96377	3.07151	3.13846	3.12867	3.522	3.38502	3.78148	3.82315	3.79308	3.80644	3.827	3.72915	3.47673	3.5878	3.07596	3.71286	3.25133	3.34731	3.37285	3.36361	3.61943	3.80172	3.70947	3.36333	3.38432	3.60911	3.53625	3.7097	3.72197	3.5275	3.13337	3.68394	3.31691	2.79439	2.97581	3.47838	3.58523
129.007	129.004	129.01	451.628	450.552	455.309	51	9	11	10	3	13	3.68104	3.55058	3.7621	3.77168	3.62074	3.75321	3.74985	3.6543	3.70904	3.5366	3.55168	3.62643	3.48036	3.79351	3.72834	3.72696	3.67916	3.73859	3.61967	3.55974	3.53478	3.72462	3.66126	3.70358	3.53012	3.67743	3.44068	3.55654	3.56819	3.77259	3.7399	3.54974	3.74509	3.67203	3.75493	3.46315	3.74126	3.53491
136.062	136.06	136.07	42.8703	37.3888	49.0262	65	13	5	12	6	10	3.79554	3.97277	3.21207	3.72035	3.6557	3.88699	3.97485	3.96341	3.82734	3.21227	3.95801	3.76094	3.97662	3.51043	3.13266	3.2596	2.88407	2.93058	3.21439	3.0577	2.54911	3.20566	3.19105	3.18538	3.14206	3.1735	2.90945	2.40627	3.90904	3.89111	3.97823	3.99754	3.68668	3.9137	4.10953	4.01875	3.10515	3.8779
138.09	138.087	138.092	78.3377	75.6209	86.4824	45	8	8	10	6	10	3.58739	3.56322	3.61482	3.39856	3.51821	3.51075	3.45572	3.67952	3.57545	4.0016	3.86188	3.52152	3.65943	3.70087	3.57317	3.59994	3.46141	3.25239	4.15054	2.91436	4.10922	4.00428	3.84457	3.46846	3.51669	3.44507	3.47201	2.98817	3.63017	3.47568	4.20724	4.16972	4.07191	4.06517	2.85573	2.95631	3.58415	3.43133
141.009	141.008	141.01	451.904	451.392	452.423	63	13	15	15	6	13	4.13437	4.13271	4.15241	4.1518	4.15992	4.18638	4.25427	4.17487	4.2368	4.1729	4.19406	4.22138	4.17875	4.19032	4.25545	4.03828	4.27401	4.27064	4.2538	4.10908	4.23903	4.19609	4.16794	4.20643	4.21767	4.25561	4.27392	4.21764	4.19943	4.29175	4.20234	4.22489	4.21119	4.19394	4.1793	4.17505	4.21781	4.12956
143.005	143.003	143.008	451.653	450.308	453.232	53	10	11	11	6	13	3.75541	3.41982	3.75825	3.72607	3.57452	3.55864	3.71645	3.38485	3.55463	3.52027	3.50943	3.64543	3.49032	3.64387	3.76515	3.66702	3.44708	3.69944	3.78237	3.51073	3.71297	3.52931	3.6608	3.33478	3.53618	3.68687	3.73597	3.71692	3.66089	3.55368	3.54996	3.64702	3.65333	3.63886	3.69727	3.75439	3.64211	3.74144
144.044	144.043	144.049	432.616	425.981	442.825	47	11	0	15	6	11	3.88024	3.94696	3.74141	3.80115	3.68962	3.73591	3.70821	3.53686	3.56277	4.08002	3.72077	3.46926	3.77237	3.1324	3.04178	3.10027	3.10282	3.17417	3.14485	3.12281	3.03359	3.13883	3.16182	3.30332	3.22946	3.3125	3.22442	3.22437	3.88355	3.57627	3.75139	3.61784	3.43043	3.44275	3.81614	3.95366	4.19306	3.87253
144.044	144.043	144.049	281.808	269.457	283.282	47	12	0	15	6	12	4.27574	4.24745	3.96912	4.1899	4.16509	4.0429	4.1167	3.84848	3.98959	4.02138	3.60036	3.90684	3.99891	3.4231	3.42565	3.41989	3.3845	3.39675	3.27124	3.36776	3.31057	3.35485	3.35274	3.64755	3.40145	3.54626	3.55294	3.55611	4.12315	4.03781	4.17537	3.71126	3.58369	3.93165	4.2119	4.18187	4.22724	4.13146
145.049	145.048	145.05	158.304	157.476	164.366	47	13	0	15	6	13	4.81304	4.75881	4.80884	4.8136	4.73568	4.51516	4.54415	4.59906	4.6112	4.52505	4.57171	4.51782	4.53224	3.10041	3.10829	3.04062	3.03451	3.00653	3.02139	3.11541	3.12529	3.02378	3.11668	3.18515	3.10683	3.10511	3.0566	3.11025	4.56593	4.47778	4.20782	4.19611	4.00975	4.10156	4.52123	4.55454	4.55751	4.48171
146.973	146.971	146.976	451.694	451.197	454.051	63	13	15	15	6	13	4.09468	4.10183	4.00101	4.11105	4.06953	3.99742	4.11345	4.13885	4.14046	4.09716	4.13312	4.0983	4.12379	4.17563	4.08748	4.16399	4.14167	4.17192	4.05863	4.10731	4.15344	4.1138	4.09662	4.09162	4.05445	4.0851	4.0938	4.07562	4.11051	4.09961	4.05838	4.03698	4.12352	4.12801	4.09726	4.03353	3.89105	4.06849
148.972	148.97	148.974	451.679	451.055	452.558	63	13	15	15	6	12	3.84172	3.9215	3.74127	3.83081	3.84616	3.93903	3.96912	3.88127	3.94335	3.93015	3.82238	3.66342	3.86175	3.93034	3.86008	3.92596	3.92858	3.96241	3.89681	3.92455	3.89219	3.81204	3.9046	3.76	3.93856	3.8742	3.91799	3.71574	3.89328	3.89291	3.84281	3.90813	3.84986	3.94332	3.89037	3.84063	3.86135	3.90799
149.023	149.022	149.024	732.997	729.211	734.184	61	13	15	14	6	13	4.09822	3.95535	3.87592	4.03687	3.95839	4.21487	3.99843	3.90956	3.88111	3.88081	3.90738	3.71469	3.99586	4.22685	4.05585	3.86452	3.83505	4.11975	4.00327	3.92479	3.86025	3.69209	3.88061	4.07836	4.01408	3.89572	4.04374	3.8931	4.01087	3.91561	3.56477	3.59171	3.86559	4.00363	4.0456	3.94493	4.0981	3.92581
152.023	152.021	152.053	265.07	256.184	266.677	39	10	0	13	6	9	3.47134	3.46697	3.59752	3.62921	3.2582	3.52293	3.33518	3.63891	3.26789	3.33526	3.41397	3.50182	3.38779	2.14873	1.74239	1.81783	2.20338	1.99737	2.16594	1.98244	2.3427	2.14991	2.5039	1.83314	2.25848	2.14882	2.25289	2.20808	3.87429	3.35349	3.49261	3.64917	3.49516	4.05076	3.5603	3.50147	3.5389	3.44406
153.038	153.037	153.041	524.862	524.313	528.651	65	13	15	15	6	13	4.24669	4.21212	4.18229	4.24157	4.18125	4.00756	4.12924	4.14344	4.14679	3.97624	3.93651	3.92665	3.98048	4.11288	4.0945	4.13765	4.03977	4.1064	3.89075	4.0536	3.93758	3.94515	3.91263	4.11122	4.1462	4.14424	4.10214	4.20948	4.16363	4.06742	3.9898	3.91081	3.92232	3.99471	4.18444	4.1163	4.08375	3.92435
156.053	156.051	156.055	158.565	157.693	164.691	48	12	0	15	6	13	4.16614	4.21377	4.25142	4.25337	4.19395	4.05258	4.14306	4.02355	4.00836	4.00148	4.06349	4.12505	4.07932	2.23688	2.26716	2.25197	2.30734	1.99741	1.88171	2.37632	2.28663	2.13619	2.11759	2.31798	2.10856	2.27427	2.21786	1.99308	4.01943	4.08859	3.86993	3.82031	3.92367	3.82641	4.10656	4.11798	4.14911	4.09898
158.566	158.563	158.568	464.436	463.769	469.211	60	11	15	14	6	11	3.58067	3.51361	3.4959	3.29596	3.59351	3.38094	3.61486	3.66815	3.64187	3.35738	3.49482	3.46587	3.59828	3.3925	3.44197	3.66697	3.80406	3.8996	2.97458	3.42661	3.55411	3.73405	3.81424	3.21731	2.98704	3.20427	3.75332	3.69199	3.7144	3.53735	3.55323	3.37899	3.69871	3.763	3.4641	3.63074	3.397	3.55545
158.995	158.991	158.996	158.437	157.476	165.168	48	13	0	15	6	13	4.22117	4.27359	4.29364	4.23777	4.16005	4.13624	4.19676	4.23096	4.17688	4.1849	4.13391	4.15216	4.1999	2.75961	2.88455	2.78966	2.79064	2.86844	2.75031	2.84086	2.86597	2.88045	2.88803	2.88116	2.83169	2.75294	2.8607	2.99544	4.19254	4.15389	4.07784	4.03271	4.00573	4.06246	4.24988	4.18492	4.24182	4.17944
161.027	161.026	161.029	158.307	156.868	165.383	46	12	0	15	6	13	4.06119	4.07127	4.08732	4.10175	4.02752	3.90566	3.89292	3.63883	3.92568	3.83239	3.79932	3.85298	3.85789	2.34719	2.21069	2.30209	2.24791	2.12424	2.35952	2.58782	2.4756	2.32356	2.46717	2.37707	2.4377	2.41298	2.27741	2.45556	3.84338	3.89809	3.80087	3.72625	3.52486	3.61294	4.01073	3.98162	3.98155	3.83762
161.095	161.093	161.098	542.985	542.225	543.558	44	8	13	8	6	9	3.03725	3.32471	3.39393	3.42169	3.51281	3.26867	3.2291	2.96079	3.0749	3.47005	3.1611	3.43357	3.4027	3.65092	3.58764	3.58182	3.69866	3.61279	3.68162	3.757	3.72042	3.79081	3.92844	3.73063	3.67737	3.54831	3.84089	3.76524	3.5088	3.29418	3.6634	3.52767	3.64882	3.64252	3.41518	3.41395	3.39786	3.40441
162.043	162.042	162.044	524.963	524.667	525.313	61	12	15	15	6	13	4.25469	4.24322	4.25934	4.27186	4.22656	4.07103	4.10371	4.09712	4.17261	4.03009	3.92692	3.97567	4.05026	4.16085	4.13771	4.14949	4.0399	4.13913	3.96108	4.08298	4.026	4.02343	3.93851	4.08029	4.17388	4.16533	4.10766	4.24036	4.13138	4.1217	4.05109	3.95941	3.99963	4.08218	4.26963	4.16379	4.15105	4.08952
162.97	162.969	162.972	451.677	451.011	453.25	53	13	15	12	5	8	3.53535	3.44428	3.56551	3.38488	3.61901	3.50684	3.58429	3.60083	3.59099	3.49617	3.58612	3.64523	3.5795	3.64824	3.47096	3.65446	3.60377	3.42719	3.64955	3.36789	3.53444	3.34492	3.54392	3.55629	3.50526	3.57651	3.28073	3.59946	3.58089	3.58735	3.53996	3.44097	3.54896	3.5647	3.51631	3.49833	3.50987	3.53067
163.059	163.058	163.07	158.258	146.907	164.352	47	13	0	15	5	13	4.33593	4.30386	4.35362	4.38435	4.25067	3.96899	4.02418	4.10512	4.04222	3.9285	4.03487	3.98594	3.94342	2.6249	2.52328	2.74663	2.60183	2.68599	2.8552	2.6507	2.74199	2.79032	2.85129	2.56226	2.74141	2.56981	2.51129	2.60504	3.93971	3.93373	3.68672	3.57863	3.44787	3.45197	4.03263	4.03374	4.06134	3.90427
163.074	163.071	163.075	176.496	175.512	177.417	33	10	0	7	2	13	3.7724	3.66571	3.67645	3.68019	3.56789	3.65659	3.47248	3.68995	3.58386	3.61819	3.64625	3.67014	3.45985	2.47704	2.4146	2.52981	2.55172	2.37569	2.37635	2.63345	2.59412	2.63057	2.66441	2.4852	2.44098	2.64416	2.4965	2.59672	3.46111	3.23576	3.21312	3.2074	3.22667	3.27732	3.1053	3.23127	3.44351	3.40454
163.53	163.527	163.533	265.138	264.5	266.959	33	7	0	10	6	9	3.10765	3.13474	3.24661	3.13088	3.14875	3.2442	3.26102	3.12352	3.01743	2.98903	3.26839	3.20303	3.06193	1.54877	1.86598	1.72368	0.958994	0.889255	1.70066	2.17009	1.73201	1.97489	1.9425	1.32018	0.974788	1.12969	1.61414	1.49137	3.44911	2.9688	3.26577	3.20486	3.22165	3.60044	3.26321	3.14305	3.04632	3.21846
171.049	171.047	171.052	525.061	524.381	537.58	60	13	15	13	5	12	4.01059	3.77882	3.96121	3.94197	4.00597	3.73374	3.79939	3.84613	3.75026	3.56597	3.685	3.67784	3.48418	3.88323	3.87361	3.82382	3.7732	3.82035	3.73137	3.77735	3.64955	3.55567	3.67748	3.71145	3.77369	3.81448	3.85821	3.90919	3.81753	3.69343	3.63528	3.72165	3.73841	3.75502	3.8996	3.83115	3.76347	3.78214
172.168	172.167	172.169	520.086	519.515	520.664	56	13	15	13	6	9	3.36598	3.36955	3.59143	3.63511	3.60929	3.73234	3.67427	3.53843	3.53966	3.52241	3.74181	3.50323	3.74962	3.68135	3.80769	3.52178	3.52517	3.64579	3.72553	3.88088	3.89855	3.95551	4.04573	3.78883	3.73725	3.71566	3.79039	3.69155	3.62067	3.50344	3.81604	3.56774	3.70118	3.71546	3.63466	3.64778	3.43223	3.58818
173.012	173.01	173.014	229.295	228.411	230.429	42	13	0	12	6	10	3.80814	3.79911	3.84601	3.862	3.46755	3.66838	3.74126	3.67704	3.71856	3.6378	3.57415	3.47168	3.46473	2.56104	2.52853	2.51573	2.52969	2.487	2.61157	2.51833	2.41079	2.6048	2.69167	2.45764	2.57644	2.50442	2.59654	2.54608	3.86337	3.75915	3.75104	3.44879	3.56919	3.61836	3.77682	3.82307	3.80711	3.62567
174.97	174.97	174.975	451.566	447.902	451.85	63	13	15	15	6	13	5.42572	5.45675	5.43835	5.45899	5.46619	5.51739	5.51622	5.51409	5.5153	5.51789	5.51788	5.51792	5.5236	5.55389	5.54199	5.54735	5.54152	5.55451	5.51787	5.50027	5.50688	5.48352	5.5078	5.49986	5.50538	5.52146	5.50621	5.50016	5.48201	5.54645	5.50627	5.49948	5.52348	5.52169	5.47437	5.49794	5.49334	5.48144
175.974	175.972	175.977	451.583	451.261	456.745	63	13	15	15	6	13	4.35711	4.34049	4.37287	4.36403	4.3776	4.41891	4.40976	4.38774	4.39794	4.42392	4.41913	4.41459	4.38401	4.44825	4.45231	4.44787	4.45435	4.47252	4.43787	4.39948	4.43137	4.39609	4.40466	4.37597	4.38014	4.39962	4.41698	4.39206	4.3828	4.43592	4.39274	4.41362	4.42861	4.4103	4.41074	4.40302	4.39234	4.39375
176.967	176.967	176.968	451.566	451.261	451.85	62	13	15	15	6	13	5.25179	5.27421	5.26807	5.28958	5.28112	5.35087	5.34788	5.35561	5.3613	5.33789	5.34382	5.32577	5.33589	5.38398	5.37594	5.38206	5.37443	5.3853	5.33801	5.31659	5.35113	5.33268	5.35524	5.33664	5.33395	5.34645	5.3402	5.34299	5.33169	5.37393	5.32305	5.31748	5.33958	5.34372	5.28067	5.31773	5.30242	5.31868
177.972	177.967	177.973	451.561	451.054	458.633	64	13	15	15	6	13	4.16617	4.13561	4.14143	4.21231	4.20975	4.21565	4.2157	4.20659	4.2399	4.1655	4.24981	4.21849	4.22693	4.25936	4.25513	4.28102	4.26135	4.29998	4.25729	4.1635	4.22297	4.15685	4.1916	4.23975	4.16092	4.23263	4.24103	4.23689	4.25532	4.28851	4.25768	4.2477	4.22255	4.24171	4.23005	4.2328	4.22309	4.22214
178.025	178.023	178.03	265.068	264.338	267.027	51	13	0	15	6	13	3.70221	3.77627	3.84904	3.75441	3.55442	3.87763	3.85159	3.69297	3.65607	3.74509	3.77342	3.91551	3.59555	2.34179	2.56815	2.37414	2.39333	2.16712	2.25421	2.40442	2.06549	2.31932	2.24019	2.3964	2.32146	2.5161	2.33258	2.28663	4.17667	3.4827	3.86525	3.86845	3.94845	4.34686	3.82388	3.76584	3.71301	3.68775
178.965	178.96	178.967	451.558	451.261	459.893	65	13	15	15	6	13	4.48784	4.51843	4.48644	4.51995	4.54273	4.58233	4.58232	4.56547	4.55137	4.58944	4.59828	4.55482	4.57049	4.61899	4.61297	4.61946	4.61065	4.58865	4.58117	4.52364	4.58989	4.5368	4.58519	4.53656	4.55398	4.56445	4.56809	4.55126	4.53018	4.60146	4.55502	4.5809	4.59482	4.59098	4.54648	4.56402	4.5498	4.53144
179.525	179.522	179.527	199.727	199.115	201.983	40	13	0	15	2	9	3.55481	3.60649	3.53195	3.50984	3.29666	3.81097	3.49672	3.61995	3.57026	3.88396	3.86082	3.92181	3.82824	1.56117	1.60329	1.48679	1.84765	1.95251	1.99004	1.93581	2.04222	1.89132	2.08048	2.05537	1.9061	1.94938	2.08401	1.91858	3.1286	2.89765	3.05717	3.07281	2.98714	3.38653	3.58617	3.63213	3.98233	3.70408
182.034	182.032	182.036	158.22	156.465	164.028	41	13	0	12	5	11	3.69182	3.85259	3.81246	3.93277	3.94394	3.60805	3.74749	3.70709	3.73322	3.54545	3.5541	3.60622	3.79969	2.59094	2.04484	2.43336	2.56674	2.37996	2.53535	2.31714	2.45761	2.49896	2.58717	2.55495	2.21069	2.57647	2.47015	2.42374	3.58125	3.6634	3.6261	3.48913	3.35855	3.19309	3.73603	2.5399	3.68295	3.54969
182.189	182.188	182.191	279.836	279.531	280.922	62	13	15	15	6	13	3.69961	3.70162	3.83833	3.861	3.83702	3.7392	3.99843	3.89871	4.09725	4.02141	4.11532	3.8308	4.23825	3.95934	3.78408	3.94237	4.31941	3.96682	4.07069	3.6689	3.66512	3.54365	3.55877	4.12961	4.08763	3.99035	4.06455	4.01714	4.14425	3.91776	3.57038	4.16494	3.92864	3.4881	3.73493	3.76235	4.32372	4.17634
185.082	185.08	185.083	535.443	534.165	535.877	62	13	15	15	6	12	3.68118	3.77924	3.76291	3.77093	3.7619	3.52016	3.59609	3.5641	3.74249	3.79147	3.72797	3.88392	3.80067	3.74153	3.71413	3.7546	3.74254	3.84737	3.69941	3.71088	3.7579	3.67098	3.71051	3.73287	3.78655	3.80149	3.91657	3.82235	3.85884	3.74512	3.90323	3.94977	3.74593	3.79687	3.79124	3.56932	3.68523	3.83719
185.113	185.107	185.115	288.015	287.217	290.354	63	12	15	15	6	13	3.65676	3.34888	3.4408	3.58009	3.33719	3.93156	4.01564	4.05825	4.08486	4.15327	4.17098	4.24404	4.30076	4.03905	4.29795	4.15354	4.51877	4.24179	3.88694	4.09259	3.98041	4.09929	4.23175	4.42071	4.18172	4.14911	4.43171	4.53127	4.44491	3.96647	3.92186	3.74592	3.90539	3.99607	3.47568	3.79407	4.13701	4.20669
187.095	187.092	187.096	395.759	393.636	396.059	47	13	10	12	2	10	4.36444	3.95385	4.03618	4.00726	4.3375	4.54517	4.85391	4.61084	4.79905	4.55084	4.69402	4.50224	5.07169	4.60174	4.87794	4.34561	4.36459	4.58034	3.11735	3.11634	3.01628	3.1271	3.06822	4.76153	4.4035	4.49081	4.82747	4.21042	4.69951	4.3001	3.15724	3.1394	3.27606	3.33118	4.51352	4.42305	4.4032	4.23127
187.096	187.094	187.096	430.84	430.446	431.059	44	13	9	10	2	10	3.81032	3.35092	3.65234	3.49749	3.86282	4.00437	4.42661	4.19945	4.36851	4.10326	4.27051	4.10349	4.46885	4.1631	4.25191	3.84102	3.94197	4.13649	2.88948	2.79591	2.97239	2.93024	2.94143	4.15703	3.98418	3.99325	4.16811	3.74575	4.08553	3.84399	3.08454	3.0504	3.0369	2.99865	4.02044	3.97644	3.8808	3.77212
188.069	188.069	188.07	144.854	143.999	153.506	47	13	0	15	6	13	4.34534	4.28058	4.44574	4.43939	4.40614	4.21431	4.26162	4.08399	4.21178	4.31113	4.28237	4.32272	4.20171	2.73367	2.60682	2.84843	2.96864	2.86629	2.81275	2.39223	2.796	2.88734	2.84906	2.59293	2.69058	2.73414	2.69083	2.38447	4.12146	4.14675	4.26029	4.32671	4.09101	4.22804	4.40219	4.42734	4.14987	4.06823
190.048	190.044	190.05	229.301	228.847	233.101	47	13	0	13	6	13	4.19858	4.20314	4.28386	4.23809	4.23901	4.02876	4.19704	4.11335	4.15868	4.10802	4.0195	4.05106	4.08009	2.66211	2.64987	2.80062	2.65783	2.6675	2.93965	2.87236	3.00985	2.88053	3.0017	2.72968	2.64983	2.56032	2.62879	2.65939	4.23093	4.17951	4.09073	3.94834	3.93121	4.06536	4.18588	4.20799	4.21128	4.00484
190.074	190.07	190.076	158.299	157.632	164.028	46	13	0	14	6	12	4.0118	4.0385	4.07894	3.93854	4.07768	3.71647	3.82116	3.88773	3.68188	3.76767	3.61415	3.86538	3.73712	2.49283	2.32765	2.39971	2.55223	2.64356	2.54173	2.47495	2.56712	2.55259	2.35821	2.23942	2.34654	2.42693	2.46371	2.70722	3.83667	3.80469	3.70187	3.6981	3.43934	3.50753	3.8847	3.93444	3.89459	3.84177
191.067	191.064	191.069	236.693	236.169	241.421	53	9	14	12	6	11	3.61315	2.99598	3.52558	3.55033	3.56026	3.33611	3.47152	3.65317	3.83854	4.5777	4.58037	4.63352	4.59306	3.48759	3.6543	3.38833	3.80182	3.5021	4.43719	4.51976	4.35772	4.45338	4.54855	3.70303	3.39948	3.53145	3.81889	3.67407	4.04352	3.47632	4.49649	4.47014	4.51541	4.48631	3.42989	3.73424	3.89561	4.07792
193.049	193.045	193.055	193.264	187.019	203.214	54	13	0	15	6	13	4.6506	4.71033	4.62222	4.70994	4.62516	4.57446	4.54295	4.633	4.46492	4.57802	4.67629	4.52216	4.34807	3.27805	3.16374	3.25277	3.35278	3.20128	3.53849	3.5583	3.48596	3.44449	3.49732	3.37081	3.34916	3.35004	3.28505	3.24831	4.38007	4.19025	4.09674	4.12636	4.02923	4.20738	4.48436	4.46088	4.46465	4.35482
193.049	193.048	193.081	265.22	264.732	279.214	67	13	1	15	6	13	4.87814	5.00573	4.96591	4.9491	4.68018	4.95525	4.97361	5.00162	4.84609	4.96942	4.9463	5.07221	4.84946	3.21555	3.05348	3.07391	3.11634	3.06805	3.4654	3.37507	3.46846	3.47845	3.67604	3.27704	3.10614	3.13865	3.18002	3.12238	5.22835	4.67194	4.95549	4.98133	4.97624	5.42969	4.92683	4.86005	4.87509	4.83323
193.049	193.048	193.052	387.408	386.907	387.97	46	13	0	15	5	13	4.28093	4.08116	4.0459	3.98099	3.88454	4.04017	3.86754	3.8412	3.63746	4.32847	4.11578	3.86887	3.77099	2.92502	2.9102	2.97655	2.89797	2.95237	3.20693	3.16495	3.22678	3.28744	3.24711	3.04006	2.96449	2.97291	2.93955	2.94478	4.03389	3.64729	3.81926	3.84722	3.77881	4.1632	4.28705	4.09413	3.97435	3.77767
193.082	193.057	193.086	242.986	242.017	253.603	78	11	14	14	6	12	3.41437	3.73856	3.29449	3.2815	3.78102	3.69089	3.72452	4.05561	4.08842	4.45803	4.46696	4.4939	4.50747	3.769	3.96525	3.96052	4.17289	3.93157	4.27808	4.33338	4.23674	4.34166	4.4348	3.96102	3.74687	3.84324	4.04653	4.00966	4.18355	3.84672	4.36121	4.27415	4.43283	4.4274	3.58552	3.79671	4.13614	4.11803
194.052	194.051	194.054	264.982	264.395	266.338	46	13	0	15	6	12	3.92372	4.03491	3.81869	3.96213	3.55453	3.99236	3.91879	4.04363	3.87445	3.93743	3.94662	4.12162	3.79858	2.93392	2.79284	2.82489	2.79669	2.75344	2.88434	2.92472	2.88132	2.95596	2.97716	2.85511	2.67625	2.79352	2.74369	2.79566	4.27916	3.70128	3.94173	3.94974	3.99637	4.42027	3.86548	3.86059	3.90759	3.8221
195.028	195.027	195.034	206.388	199.82	209.776	42	13	0	15	1	9	3.65221	3.73073	3.34004	3.44306	2.98793	4.05874	3.69659	3.70956	3.59074	4.22457	4.30016	4.32467	4.18672	2.65609	2.84912	2.79298	2.77197	2.79252	2.91047	2.81806	2.95237	2.87183	2.83476	2.88747	2.81744	2.83262	2.97343	2.81862	3.19839	3.17392	2.88665	3.23147	3.0378	3.44412	3.5211	3.78253	4.05353	3.62096
195.101	195.099	195.105	587.547	587.074	588.625	35	10	2	11	6	6	3.33686	3.50877	3.47826	3.42028	3.2591	3.26371	3.07824	3.56934	3.21246	3.42782	3.44549	3.40383	3.439	3.15812	3.11397	3.04728	3.06495	3.11824	3.28424	3.32635	3.46935	3.38724	3.38394	3.15522	3.05757	3.06553	3.09957	3.12368	3.16156	3.13036	3.46665	3.41592	3.41041	3.52619	3.45383	3.36594	3.31934	3.18475
195.136	195.133	195.137	492.721	492.361	495.94	64	13	15	15	6	13	3.93927	4.0725	4.08817	4.08024	4.06784	4.18387	4.1968	4.10714	4.19099	4.07121	4.05622	4.09638	4.13107	4.15551	4.02378	4.0962	4.03675	4.09744	4.06785	4.11821	4.09566	4.04574	4.09625	4.08046	4.04796	4.03963	4.04979	3.99716	4.04019	4.12231	4.08593	4.04132	4.01177	4.00212	3.9041	4.02512	4.01605	4.0628
196.063	196.062	196.064	31.8123	30.1238	32.7254	62	13	15	15	6	13	5.36332	5.49441	5.37803	5.44507	5.41959	5.34761	5.5941	5.73949	5.762	5.56254	5.5837	5.88519	5.72614	5.33974	5.59964	5.45798	5.6509	5.11535	5.56537	5.15279	5.18288	5.38436	5.76514	5.65509	5.81391	5.70738	5.64618	5.39176	5.65427	5.58896	5.54152	5.52012	5.46307	5.40542	5.16604	5.80077	5.72009	5.62815
197.066	197.064	197.069	31.6385	30.1238	39.7038	59	11	14	14	6	13	4.2847	4.34968	4.28632	4.34849	4.32434	4.2626	4.47154	4.61253	4.61616	4.46008	4.47639	4.71551	4.67101	4.23238	4.49161	4.36311	4.5336	3.96109	4.48453	4.07431	4.05828	4.27862	4.68822	4.53224	4.6937	4.58873	4.51859	4.28993	4.54707	4.48637	4.48775	4.42922	4.37349	4.32679	4.06772	4.7341	4.63115	4.53455
198.064	198.063	198.065	158.258	157.476	164.352	47	13	0	15	6	13	4.45151	4.43375	4.47886	4.49231	4.44361	4.25507	4.29423	4.36344	4.3209	4.25467	4.2909	4.22651	4.25087	2.7049	2.58143	2.71256	2.59445	2.77828	2.70519	2.55845	2.53075	2.56071	2.74167	2.57916	2.65407	2.5459	2.63696	2.55258	4.29866	4.27877	4.08491	4.04126	3.88747	4.00367	4.31905	4.29124	4.27942	4.2477
199.054	199.052	199.058	229.377	228.411	235.511	47	13	0	15	6	12	3.91002	3.84922	4.02644	3.89754	4.03745	3.7617	3.53656	3.89143	3.78317	3.59418	3.74289	3.72812	3.69588	3.16271	2.96347	3.12014	3.16848	3.13381	3.03512	2.92322	2.97904	3.0916	3.24034	3.23508	3.03697	2.93111	3.05646	2.64866	3.91855	3.97303	3.84237	3.75874	3.58167	3.65035	3.83812	3.92981	3.79212	3.75911
199.057	199.054	199.062	147.108	145.494	155.608	45	7	10	10	6	10	3.73603	3.58189	3.54507	3.40682	3.65048	3.4757	3.52874	3.56402	3.70494	3.29158	3.11033	3.34409	3.38347	3.11408	3.46279	4.11081	4.41273	4.35816	3.04031	2.69184	3.51802	3.68577	3.80806	3.31108	3.29215	3.34445	4.10673	4.12886	4.02771	3.29022	3.33089	3.1129	3.60331	3.77204	3.11512	3.703	3.76876	3.79198
200.016	200.014	200.019	256.761	256.309	259.232	20	7	0	4	6	3	3.1933	3.26065	3.10583	3.32789	3.15361	3.26986	3.32638	3.24769	3.27924	2.84213	2.99568	3.08779	3.14823	2.46499	2.22742	2.11304	2.39525	2.18081	2.48439	2.27281	2.27197	2.04738	2.28266	2.38069	2.14986	2.23332	2.27494	2.07046	3.47574	3.46109	3.81499	4.36195	3.59129	3.62625	3.33507	3.26051	2.99612	3.34612
200.051	200.049	200.055	176.422	175.225	179.279	40	11	0	11	4	13	3.66532	3.74046	3.68426	3.58029	3.55183	3.5194	3.46388	3.63031	3.59616	3.5805	3.5576	3.60544	3.43011	2.45958	2.45903	2.5868	2.46768	2.62508	2.61205	2.48713	2.43413	2.18481	2.6509	2.60535	2.41476	2.45597	2.61393	2.60986	3.22382	3.31614	3.26001	3.24052	3.30605	3.15076	3.39949	3.3241	3.48153	3.44327
200.2	200.199	200.202	629.58	629.165	630.017	63	13	15	15	6	13	3.53868	3.73628	3.7469	3.83587	3.82523	3.78973	3.79824	3.78073	3.72411	3.76829	3.80416	3.76962	3.88702	3.97262	4.03545	3.89085	3.8617	3.99336	3.94935	3.98003	4.00404	4.01201	4.01405	3.98909	3.99997	3.96708	4.00003	3.89783	3.36039	3.75322	3.77822	3.95263	3.8064	3.89881	3.72033	3.6816	3.71763	3.61784
201.047	201.043	201.05	397.807	397.075	399.108	46	11	0	15	6	13	3.21955	3.67955	3.59567	3.568	3.77779	4.7307	5.21129	4.5295	4.70069	4.41479	2.8597	3.60493	4.08748	2.85885	2.80902	2.80109	2.93881	2.77176	2.83875	2.63484	2.67002	2.87222	2.81559	2.80248	2.84638	2.72125	2.75526	2.88071	5.64937	5.83332	6.14699	5.74844	4.97344	5.99378	4.75959	6.08744	5.83629	5.47674
201.129	201.126	201.13	464.277	463.67	465.283	60	12	14	15	6	12	3.8659	3.84658	3.86521	3.90611	3.89657	3.8995	3.82196	3.93067	3.95421	3.59967	3.6348	3.8269	3.84605	3.50576	3.98241	3.93423	4.11779	4.17287	3.24813	3.5125	3.78371	4.03055	4.13617	3.54867	3.10988	3.67385	3.97348	4.01208	3.85674	3.79451	3.59001	3.68691	3.98524	3.8949	3.87577	3.95248	3.73274	3.67961
202.05	202.049	202.051	397.717	397.205	398.253	34	4	0	15	6	8	2.93916	3.09975	2.88578	2.99428	3.08847	3.8158	4.33045	3.65339	3.79611	3.27578	3.0589	3.14005	3.3498	2.6541	2.74393	2.60461	2.73508	2.67156	2.89813	2.85741	2.82056	2.85065	2.86035	2.76965	2.68938	2.6993	2.68051	2.76805	4.77304	4.97152	5.29534	4.90212	4.09158	5.13243	3.71305	5.22809	4.97128	4.61008
202.125	202.121	202.126	319.303	317.213	319.63	48	13	0	15	6	13	4.25512	4.28121	4.20824	4.19735	4.31535	4.22965	4.22296	4.11541	4.07075	4.15183	4.09325	4.01869	4.1352	2.93362	2.49194	2.3284	2.45244	2.1539	2.80157	2.76036	2.68299	2.82749	2.66552	2.53501	2.50136	2.40801	2.64359	2.54925	4.14792	3.9866	4.05328	4.06391	3.77949	4.00349	4.25175	4.28508	4.24657	4.04067
202.179	202.178	202.18	38.5131	38.0547	38.9512	58	13	13	13	6	13	4.12919	4.08651	4.08954	4.05976	4.1097	3.89775	3.92165	3.87815	4.00171	4.07457	4.0837	4.05306	4.06077	3.98475	3.95756	3.96415	3.80233	3.86261	3.91493	2.75515	3.92591	3.77934	3.82777	3.9478	3.90402	3.87041	3.83528	2.76848	3.9176	3.91843	3.95031	3.91487	3.93526	3.94857	4.09811	2.82947	3.86184	3.82087
203.044	203.042	203.046	397.657	397.068	398.59	24	1	0	13	6	4	2.59308	2.92829	2.75883	2.50898	2.60137	3.40008	3.88404	3.20254	3.38436	2.4297	2.56472	1.99009	2.63682	2.65049	2.60122	2.23266	2.27974	2.70799	2.30351	2.17406	1.9525	2.4483	2.28879	2.41808	2.52986	2.61429	2.58911	2.58468	4.35173	4.55187	4.86463	4.46584	3.68434	4.70858	3.42337	4.7947	4.53229	4.21265
204.14	204.129	204.141	163.64	161.676	167.404	44	13	2	11	4	13	4.36405	4.28463	4.12192	4.25813	4.12205	3.64348	3.70457	3.32864	3.38136	4.156	4.07891	4.01383	3.95934	2.53546	2.32333	2.46477	2.40624	2.58413	2.8596	2.5351	2.67072	2.7542	2.71148	2.4458	2.5003	2.60975	2.3015	2.4345	3.26862	3.41094	3.69678	3.68905	3.02669	3.63737	3.85614	3.70747	3.34053	3.29982
205.083	205.075	205.091	250.982	250.119	262.112	65	13	15	13	6	13	3.73808	3.45999	3.54677	3.53295	3.56804	3.48199	3.49135	3.79211	3.58889	4.56193	4.56169	4.58344	4.5908	3.40805	3.66675	3.41513	3.34425	3.55104	4.51348	4.608	4.48213	4.58388	4.62712	3.72478	3.42765	3.59268	3.76647	3.39812	3.85595	3.42439	4.5769	4.53532	4.60432	4.58992	3.72549	3.86658	3.83656	3.73173
205.129	205.115	205.134	334.041	329.748	338.718	67	13	15	15	6	12	4.64479	4.19874	4.1841	3.96175	3.88104	4.35326	4.00276	4.07793	3.86296	4.45534	4.17	3.68068	3.80345	4.66347	4.42979	4.21463	4.25584	4.13654	4.40283	4.21373	3.95985	3.95307	4.00162	4.61324	4.15623	3.99855	3.90976	3.95318	4.07441	4.0012	3.85981	4.04331	3.60218	3.98781	4.70216	4.46183	4.28255	4.20989
209.045	209.043	209.08	230.545	223.651	242.997	56	13	1	15	5	13	4.61216	4.97703	4.58905	4.96095	4.43748	4.94007	4.67976	4.82585	4.6236	4.85075	4.92252	4.98984	4.59132	2.49096	2.3993	2.42484	2.3536	2.34908	2.56026	2.04878	2.31789	2.1166	3.40386	2.26408	2.49289	2.40776	2.32642	2.4008	4.15724	3.76353	4.01435	3.75469	3.2813	4.13815	4.48062	4.80317	4.80108	4.24539
209.071	209.042	209.08	183.675	172.646	193.499	98	13	10	15	6	13	3.57403	3.71657	3.23628	3.28919	3.70853	2.99673	3.23877	3.7214	3.31911	4.09902	4.09476	4.20227	4.16912	3.12928	3.27828	3.03654	3.10975	3.14375	4.02354	4.22256	4.09942	4.16156	4.20255	3.55779	3.10789	3.11954	3.3701	2.86735	3.46244	3.12937	4.20967	4.1658	4.16612	4.17554	3.43764	3.45397	3.48062	3.59853
209.151	209.112	209.152	360.114	347.785	360.52	46	12	0	15	6	13	3.88709	3.94279	3.83849	3.9344	3.78074	3.82433	3.83524	3.89315	3.87473	3.81823	3.87344	3.87145	3.87704	2.61785	2.77602	2.76858	2.70345	2.73227	3.20871	3.28127	3.25116	3.23733	3.34145	2.97658	2.78246	2.84802	2.91778	2.77273	3.80397	3.56959	3.48477	3.60318	3.08654	3.38343	3.70823	3.81892	3.8811	3.76762
210.015	210.014	210.02	199.584	198.844	208.973	49	13	0	15	6	13	4.78978	4.79036	4.57278	4.64561	4.38371	4.95155	4.68667	4.76522	4.64386	5.12445	5.09911	5.12143	5.06812	2.38626	2.34795	2.23362	2.14347	2.57019	2.44305	2.34775	2.41867	2.55504	2.4688	2.4606	2.56191	2.47365	2.42586	2.34716	4.19717	3.86878	3.98552	4.08864	3.9245	4.35138	4.64382	4.68603	5.09231	4.79938
210.047	210.046	210.05	230.596	229.878	231.795	34	13	0	11	1	9	3.64573	3.98505	3.55074	4.01205	3.27803	4.00007	3.72145	3.79484	3.61726	3.87986	3.96552	4.0273	3.64529	2.03549	2.23017	2.30939	2.3836	1.89681	2.08041	2.34969	2.32903	2.22936	2.33179	2.33927	2.20429	2.27753	2.05932	2.46404	3.16301	2.78772	2.86535	2.49369	2.63178	2.83214	3.4949	3.89181	3.8029	3.22606
210.091	210.09	210.104	261.502	257.652	265.525	49	13	0	14	6	13	4.01177	4.0542	3.90544	3.87911	3.88276	3.8892	3.77928	3.88431	3.79868	3.95326	3.90762	3.77303	3.76599	3.20606	2.63493	2.54675	2.75859	2.6857	2.91288	2.8099	2.80615	2.85733	2.83595	2.79062	2.77404	2.77166	2.78894	2.80344	3.79401	3.61282	3.77626	3.89315	3.72703	3.8571	3.93753	3.89235	3.79515	3.72461
210.108	210.106	210.111	236.92	236.287	238.262	59	12	15	14	5	12	3.64403	3.65947	3.58102	3.59528	3.52333	3.63815	3.59261	3.73642	3.56292	3.81602	3.74761	3.75816	3.81829	3.47469	3.58951	3.66115	3.67379	3.67097	3.76693	3.7387	3.78061	3.72036	3.82589	3.75617	3.74518	3.61403	3.73578	3.71298	3.76894	3.65493	3.76385	3.71096	3.81064	3.7113	3.63782	3.62822	3.6458	3.69349
211.082	211.08	211.097	158.29	153.393	178.519	53	13	2	15	6	13	4.424	4.44201	4.44946	4.4987	4.44218	4.24448	4.28598	4.3264	4.29699	4.24248	4.29565	4.28957	4.27125	2.88899	2.96769	2.55363	3.05434	2.90439	3.28161	3.31308	3.34126	3.31207	3.60883	3.04864	3.02774	2.95153	3.06983	3.07557	4.31891	4.25936	4.08916	3.95462	3.8108	3.94427	4.30418	4.2668	4.29083	4.21099
211.582	211.577	211.584	158.25	157.364	164.352	45	11	0	15	5	13	3.91385	3.8806	3.93767	3.94318	3.88028	3.70888	3.67785	3.81147	3.6535	3.64151	3.73919	3.71496	3.70971	0.889345	1.64156	1.34045	1.61056	1.29847	1.68598	1.72063	1.85198	1.6176	2.03816	2.03141	1.81096	1.44147	1.52333	0.511471	3.68732	3.69022	3.3342	3.2602	3.31299	3.31068	3.76429	3.70751	3.74891	3.66667
213.039	213.036	213.042	229.186	228.847	230.43	41	13	0	10	5	13	3.92528	3.91274	3.94383	3.96224	3.89508	3.65869	3.74227	3.70984	3.76116	3.71048	3.49309	3.72354	3.76292	3.00848	2.91547	3.04134	2.83591	2.91464	2.9623	2.79431	2.91702	2.91617	2.9456	3.01671	2.84048	2.97926	2.9101	2.8365	3.9136	3.71348	3.69838	3.39994	3.4795	3.61842	3.76027	3.79915	3.86053	3.65792
213.067	213.065	213.099	524.836	516.309	525.564	73	13	15	15	6	12	4.0749	4.10057	4.14708	4.16615	4.0848	4.00058	4.03442	4.04705	4.04664	3.85153	3.76366	3.91386	3.89297	4.06802	3.96716	4.03628	3.85595	3.92725	3.87482	3.91701	3.91455	3.6438	3.86599	4.02354	4.04395	4.0768	4.02449	4.14435	3.9745	3.98207	3.95539	3.83954	3.89069	3.90921	4.13923	4.11594	4.02785	3.90018
213.145	213.137	213.178	263.293	262.268	273.929	98	13	15	15	6	12	3.76963	3.73061	3.46837	3.49196	3.67753	3.86232	3.94031	3.58541	3.94709	3.69543	3.31728	3.58074	3.71758	3.98023	4.08816	3.97082	4.11204	3.99451	3.82363	3.93603	3.85031	4.01589	4.02914	3.72319	3.80648	3.82409	3.81343	3.7317	3.72516	3.94236	3.77463	3.87013	3.86472	3.68751	3.53349	3.66338	3.65999	3.75177
215.031	215.03	215.032	265.097	264.601	266.338	47	13	0	15	6	13	4.45579	4.57485	4.57053	4.53206	4.18522	4.39602	4.4442	4.49258	4.27312	4.33386	4.32358	4.48925	4.18758	2.22653	2.61641	2.56038	2.38437	2.46412	2.27023	2.35372	2.32356	2.33382	2.21598	2.31314	2.45774	2.65665	2.59222	2.49285	4.76605	4.11445	4.40877	4.46111	4.42651	4.97614	4.49245	4.38466	4.37502	4.3225
215.107	215.106	215.127	250.034	246.191	258.326	50	13	0	14	6	13	4.52971	4.40714	4.41659	4.44636	4.36911	4.30472	4.19925	4.29936	4.19885	4.04496	4.08988	4.00325	4.07463	2.7648	2.79258	2.76375	2.82179	2.72787	3.0095	3.08933	3.21897	3.00797	3.01263	2.94131	2.66606	2.74642	2.77421	2.96252	4.21421	4.06383	4.05311	4.2884	3.82818	3.98296	4.35953	4.33825	4.32179	4.10178
215.124	215.089	215.13	209.547	197.265	218.901	74	13	14	12	6	13	4.11405	3.91979	3.74747	3.87553	3.94585	4.0941	3.97318	3.67406	3.88408	4.09277	3.98596	3.90844	4.24924	4.12277	4.014	3.72809	3.7722	3.99454	4.46637	4.41204	4.34867	4.57612	4.53689	4.11518	3.86559	4.0694	4.10553	4.01457	4.09171	3.50084	4.24073	4.51623	4.50498	4.36757	4.1695	3.52282	3.85903	3.86937
217.103	217.097	217.108	92.4454	90.1043	102.822	60	13	14	13	6	13	4.97867	4.99116	4.99405	4.99212	5.0013	4.91846	4.93877	4.91899	4.90102	4.76069	4.74736	4.73138	4.72121	4.92645	4.92015	4.90791	4.89936	4.91778	4.78943	2.90624	4.78007	4.75566	4.76646	4.93888	4.93083	4.94174	4.93166	2.27942	4.86812	4.84287	4.77474	4.80752	4.81588	4.81576	4.97078	3.19649	4.89442	4.90434
217.971	217.967	217.974	451.719	451.011	453.902	56	11	13	13	6	12	3.71487	3.80561	3.7789	3.84459	3.78781	3.78642	3.88805	3.87506	3.7756	3.72911	3.84952	3.7453	3.65892	3.68898	3.85311	3.80389	3.96552	3.86295	3.7626	3.8852	3.79844	3.85112	3.7904	3.84076	3.79562	3.71918	3.88725	3.88383	3.3617	3.90205	3.7773	3.72901	3.8559	3.87688	3.8538	3.76319	3.80038	3.73466
218.044	218.043	218.045	32.2312	30.6595	33.5617	61	13	15	14	6	13	4.62378	4.73666	4.69293	4.77138	4.74025	4.56357	4.85369	5.04993	5.08639	4.85443	4.85391	5.10817	5.04737	4.48487	4.76133	4.63982	4.85305	4.22751	4.83383	4.41524	4.4397	4.6982	4.92856	4.83672	4.96175	4.84879	4.85276	4.56023	4.98756	4.80124	4.92681	4.90529	4.80433	4.74143	4.39859	5.16538	5.04626	4.98093
218.078	218.075	218.081	524.823	524.279	527.721	63	12	15	15	6	13	3.92094	3.89024	3.95943	3.92184	3.85771	3.65311	3.76893	3.8379	3.83478	3.42303	3.35317	3.32037	3.40339	3.78541	3.7192	3.74671	3.54558	3.7011	3.42254	3.69009	3.60457	3.5271	3.47979	3.65948	3.77907	3.76818	3.726	3.7964	3.7531	3.80695	3.53329	3.26442	3.47565	3.57347	3.91858	3.7419	3.75616	3.70538
218.119	218.109	218.121	355.592	353.284	358.991	45	13	0	15	6	9	3.62106	3.30157	3.64309	3.54376	3.70389	3.96117	3.91267	3.97435	3.72244	3.41608	3.50682	2.84757	3.20777	2.95171	2.88149	2.9221	2.47064	2.84024	2.70452	2.70353	2.88866	2.74267	2.84816	2.8153	2.82737	2.90966	2.7072	2.80636	3.84519	3.70731	3.79551	3.99739	3.62242	3.99933	4.32861	4.1687	4.04766	4.01577
218.209	218.207	218.212	322.283	320.456	324.719	53	13	14	13	2	9	3.23122	3.15822	3.36279	3.42978	3.3206	3.22025	3.38968	3.17584	3.02666	3.07496	3.33772	3.27535	3.13549	3.28763	3.19053	3.17765	3.20561	3.35381	2.97983	3.11275	3.12059	3.2839	3.19657	3.30308	3.31195	3.31867	3.45946	3.14743	3.4517	3.25636	3.40753	3.45203	3.50378	3.27937	3.41153	3.16431	3.25141	2.99611
219.016	219.014	219.023	277.555	276.98	282.456	36	12	0	15	0	7	4.34742	4.22422	3.90738	4.00391	3.62971	3.7043	3.77325	4.07403	3.73952	3.7652	3.66965	3.45627	3.34062	2.48099	2.386	2.46552	2.34673	2.34976	2.42972	2.33786	2.31792	1.84154	2.41749	2.26957	2.5285	2.4027	2.56692	2.5978	3.221	2.85171	1.92221	2.77523	2.5511	3.42432	4.16106	4.50235	4.32637	3.8299
219.069	219.064	219.074	158.29	152.288	164.352	49	13	0	15	6	13	4.78807	4.79373	4.80686	4.83729	4.76691	4.56562	4.5963	4.66352	4.60319	4.58753	4.62175	4.57416	4.57112	2.74329	2.8174	2.66552	2.80282	2.73666	2.78844	2.72183	2.89095	2.76296	2.96869	2.84275	2.75705	2.76087	2.63961	2.77853	4.65596	4.57029	4.41123	4.39064	4.20049	4.31505	4.66113	4.61433	4.65471	4.56476
219.571	219.568	219.573	158.235	156.228	164.352	47	13	0	14	5	13	4.05792	4.04245	3.93473	4.0595	3.91591	3.71741	3.85696	3.81983	3.8736	3.83874	3.85565	3.86555	3.77968	1.63485	1.97012	1.23509	1.77325	1.68606	1.45193	1.91503	1.43076	1.80413	2.09113	1.76065	1.58831	1.53622	1.79715	1.64155	3.90392	3.81119	3.65007	3.63261	3.46239	3.4984	3.86605	3.86116	3.81864	3.81765
219.967	219.964	219.971	451.42	450.205	452.406	36	7	9	10	6	4	3.53235	3.38049	3.57672	3.58308	3.54587	3.61446	3.63364	3.61418	3.48195	3.49841	3.44325	3.33814	3.58961	3.58104	3.47744	3.51906	3.65692	3.60057	3.6002	3.52663	3.3976	3.43793	3.4119	3.61309	3.63067	3.56544	3.5508	3.1529	3.42432	3.3098	3.49696	3.29747	3.49347	3.29739	3.33006	3.60834	3.38581	3.57828
220.973	220.963	220.974	451.583	451.197	455.44	63	13	15	15	6	13	4.27493	4.1856	4.24097	4.29288	4.30181	4.33492	4.31418	4.32151	4.35785	4.31525	4.31972	4.32598	4.25449	4.36481	4.28047	4.34649	4.35125	4.34887	4.27687	4.31046	4.32859	4.26351	4.31253	4.30826	4.27039	4.33334	4.34488	4.25754	4.28754	4.27844	4.23854	4.31728	4.26905	4.27886	4.27424	4.27549	4.31797	4.30938
221.116	221.113	221.119	535.545	534.972	541.405	64	13	15	15	6	13	3.99445	4.0866	4.12252	4.16399	4.21055	3.84087	3.87177	3.80833	3.94339	4.00103	4.1235	4.09208	4.10363	3.98165	4.0516	4.08932	4.08801	4.18819	4.032	4.11349	4.18147	4.12488	4.20606	4.16468	4.1265	4.21703	4.27178	4.2158	4.10486	4.03906	4.39734	4.23578	4.1185	4.15505	4.07066	4.11555	4.12436	4.14931
221.116	221.115	221.118	577.007	575.35	577.493	61	13	13	15	6	13	4.00198	4.02452	3.92009	4.07036	3.97657	3.79273	3.8389	3.84233	3.87276	4.04909	4.07973	4.04351	4.05832	3.48392	3.58167	3.77073	4.00249	4.06395	3.60415	3.60844	3.76573	3.91172	3.96599	3.41112	3.49322	3.59295	3.74612	3.68532	3.95709	3.54377	3.93094	3.86984	3.9422	3.89134	3.85885	3.88323	3.91953	3.88573
221.116	221.115	221.122	660.416	659.402	661.853	61	13	14	14	6	12	3.92163	3.95812	3.88182	3.92505	4.02761	3.31982	3.62684	3.7326	3.71197	4.0085	4.03718	4.14456	4.15155	3.47809	3.76234	3.35216	3.46541	3.56585	3.835	4.07241	3.98337	4.03604	4.08756	3.62336	3.67335	3.71852	3.83374	3.72682	3.61255	3.51698	4.00076	3.67067	3.94467	3.99062	3.8621	3.92326	3.69365	3.75806
222.072	222.071	222.073	524.931	524.406	525.262	62	13	15	15	6	13	4.44742	4.37095	4.45348	4.4415	4.42192	4.25306	4.31782	4.29113	4.31644	4.18605	4.13542	4.17443	4.14775	4.32317	4.30296	4.35125	4.26188	4.30379	4.19731	4.23146	4.21528	4.16905	4.14213	4.28243	4.35219	4.34402	4.30931	4.39692	4.31315	4.28346	4.20027	4.14749	4.10482	4.25267	4.41238	4.32667	4.31583	4.28998
222.1	222.094	222.102	516.962	516.647	521.348	48	13	0	15	6	13	4.3005	4.27903	4.26995	4.30778	4.24518	4.06783	4.13857	4.22257	4.14622	4.19568	4.24093	4.21143	4.23696	2.49411	2.65799	2.74076	2.71578	2.63769	2.55467	2.95624	2.73189	2.82687	2.83883	2.7806	2.59799	2.62022	2.75909	2.94588	4.05135	4.1218	3.99199	3.95689	3.81375	3.87795	4.03518	4.08824	4.1419	4.11725
222.574	222.571	222.604	524.6	516.277	526.044	101	13	15	15	6	13	3.77309	3.70439	3.7967	3.79896	3.79383	3.69067	3.69443	3.70046	3.73064	3.54643	3.40012	3.52198	3.19767	3.70337	3.73321	3.74145	3.63692	3.52227	3.42029	3.5018	3.55276	3.43352	3.5497	3.64292	3.75662	3.69262	3.74431	3.83198	3.68215	3.68919	3.34363	3.4717	3.30422	3.60018	3.7276	3.7533	3.68301	3.57242
222.971	222.966	222.973	451.561	451.11	454.598	64	13	15	15	6	13	4.10348	4.14744	4.06285	4.08015	4.12613	4.14897	4.16618	4.18111	4.16207	4.11837	4.15375	4.1139	4.1609	4.19978	4.22179	4.22912	4.19548	4.23003	4.20162	4.15373	4.14983	4.11898	4.15008	4.17976	4.18759	4.19082	4.17245	4.21281	4.1518	4.19764	4.13299	4.14725	4.13107	4.11082	4.1376	4.15825	4.16063	4.13019
223.023	222.988	223.026	206.4	195.21	209.776	46	13	1	15	2	8	3.99167	4.02064	3.7886	3.87649	3.44891	4.44685	4.02616	4.14861	4.03771	4.65206	4.6888	4.7281	4.6154	2.3689	2.30355	2.39634	2.82178	2.36654	2.13715	1.86205	1.99598	2.32346	2.11857	2.17008	2.1028	2.20604	2.50633	2.31088	3.34388	3.35699	3.17367	3.41447	3.28759	3.76798	4.04869	4.15791	4.4346	4.27016
223.061	223.058	223.105	293.873	285.826	294.614	50	13	0	14	5	11	4.05462	4.01589	3.86758	3.94414	3.5088	3.90024	3.86618	4.07401	3.70163	3.81616	3.83623	4.03204	3.79364	2.90937	3.0478	2.98188	3.02367	3.13496	3.30688	3.28088	3.303	3.22022	3.42722	3.12738	2.94279	3.04344	3.22818	3.15037	3.6861	3.37738	3.86906	3.5693	3.73236	4.17088	3.81641	3.82229	3.84376	3.66904
223.093	223.086	223.095	182.384	177.081	192.382	76	12	15	15	5	13	4.23254	4.03474	3.85616	3.82518	3.89966	4.53402	4.4545	4.49891	4.42113	3.94115	4.00301	3.94892	3.97034	3.862	3.75085	3.4682	3.56271	3.79141	4.08123	4.14245	3.96344	3.98653	4.0055	4.47314	4.38135	4.35145	4.38103	4.35763	4.58752	3.69664	3.98258	3.8245	3.91287	3.91335	4.39917	4.486	4.42069	4.59411
223.111	223.1	223.113	464.259	463.86	468.991	61	12	15	15	6	12	3.92402	3.8743	3.83634	3.92684	3.97102	3.94576	4.00321	4.06128	4.02981	3.56545	3.75839	3.81913	3.86228	3.59845	4.08516	4.05606	4.28901	4.3785	3.26804	3.68505	3.72087	4.13585	4.2634	3.5925	3.49161	3.56496	4.17116	4.12788	3.94928	3.67417	3.90424	3.68858	4.04084	4.02528	3.84365	4.07518	3.82397	3.8537
224.107	224.106	224.127	319.254	308.848	324.642	54	13	1	15	6	13	4.92196	4.95814	4.89785	4.90055	4.98862	4.91317	4.84737	4.81819	4.76348	4.84247	4.76312	4.72906	4.80152	3.25207	3.43366	3.4601	3.42701	3.42095	3.39253	3.32763	3.34612	3.32756	3.32397	3.42648	3.39432	3.40707	3.49976	3.44791	4.80931	4.6282	4.74854	4.72249	4.52239	4.72601	4.91324	4.91053	4.90599	4.72596
225.039	225.038	225.08	199.594	196.396	201.971	50	13	3	15	6	13	5.30497	5.32113	5.09345	5.14465	4.86842	5.46172	5.17871	5.25876	5.11612	5.65138	5.62739	5.65381	5.59112	2.09001	2.38509	2.25692	2.25991	2.31224	3.65269	2.01469	1.22666	3.68501	2.26179	2.28653	2.04356	3.09083	1.28356	2.22047	4.66678	4.30319	4.28279	4.43574	4.10445	4.79427	5.14131	5.20231	5.62993	5.30601
225.108	225.107	225.11	175.748	174.546	188.587	76	13	15	15	6	13	4.66348	4.53882	4.61201	4.62729	4.66831	4.92416	4.98499	5.11709	5.08665	4.54384	4.49374	4.39899	4.30685	4.68876	4.44433	4.51424	4.7969	4.68361	4.66542	4.53918	4.37431	4.5626	4.57031	4.8916	4.78793	4.87314	5.2558	5.15733	5.21772	4.67135	4.47118	4.50835	4.53945	4.32888	4.97368	4.87907	4.93028	5.14354
225.11	225.108	225.117	319.237	311.057	322.202	48	12	0	15	6	13	3.95151	4.05489	3.95997	4.04283	4.08827	3.98744	3.93305	3.96126	3.98894	3.97409	3.96661	3.82382	3.91088	3.23558	3.16657	3.15893	3.17699	3.09736	3.30348	3.33227	3.32168	3.22547	3.33366	3.34598	3.2712	3.28953	3.33414	3.40628	3.95072	3.75672	3.89796	3.71217	3.71565	3.87338	4.02659	3.94733	4.01944	3.83064
225.953	225.951	225.955	451.602	451.197	452.234	61	12	15	15	6	13	3.74237	3.75009	3.83556	3.8424	3.83921	3.95066	3.86861	3.91137	3.89338	3.90769	3.87664	3.87142	3.8871	3.91565	3.89943	3.93959	3.94458	4.00805	3.88458	3.83492	3.88456	3.8849	3.86945	3.8769	3.95437	3.90569	3.89948	3.81258	3.87501	3.85195	3.83251	3.91484	3.91553	3.92845	3.89018	3.90012	3.87808	3.7947
226.042	226.039	226.044	199.574	198.763	202.919	47	13	0	15	6	12	4.36003	4.3777	4.06707	4.15622	3.93048	4.5199	4.21068	4.28114	4.1421	4.70716	4.70038	4.70668	4.63622	2.34926	2.1437	2.40856	2.19308	2.48859	2.33178	2.29695	2.33925	2.41194	2.30738	2.46167	2.43351	2.3187	2.45302	2.24448	3.75229	3.20601	3.33531	3.15214	3.20982	3.7068	4.1628	4.23282	4.69533	4.33246
226.179	226.176	226.18	428.762	428.273	429.421	55	11	15	13	6	10	3.43388	3.32883	3.16687	3.50024	3.56613	3.87217	3.49793	3.13603	3.37291	3.6051	3.6746	3.52388	3.64267	3.68349	3.61956	3.49624	3.71256	3.66936	3.80693	3.72246	3.744	3.75433	3.74541	3.92404	3.54559	3.65071	3.72471	3.54369	3.58814	3.37545	3.45938	3.60213	3.60163	3.48055	3.39401	3.60987	3.54801	3.39363
226.953	226.951	226.954	451.582	450.68	452.234	62	13	15	15	6	13	3.9475	3.91932	3.95494	3.98582	3.94162	4.02933	4.05394	3.94147	4.00542	4.02643	3.97468	3.99344	3.86392	4.02832	4.08214	4.07163	4.05517	4.0036	4.03518	3.91715	4.01237	3.95826	4.02838	3.97907	4.04772	4.05069	4.00514	3.90724	4.05698	3.90034	4.03674	4.03754	4.07196	3.99542	3.85663	4.05834	4.02757	3.96513
227.124	227.123	227.129	423.274	423.031	429.174	63	13	15	15	6	13	4.50894	4.25831	4.33098	4.50632	4.42422	4.71804	4.65079	4.64891	4.61508	4.84107	4.91409	4.87181	4.88418	4.75747	4.7349	4.73089	4.71876	4.70202	4.62432	4.71824	4.6605	4.75945	4.74413	4.6512	4.69067	4.60347	4.70252	4.74479	4.74254	4.70324	4.72951	4.63604	4.47275	4.54094	4.43889	4.55321	4.71261	4.72762
227.174	227.169	227.175	169.617	168.929	174.468	56	13	12	14	5	12	4.61738	4.30028	4.35283	4.34124	4.58006	4.4983	4.31648	4.27934	4.21241	4.51471	4.33469	4.20434	4.1965	3.44546	4.58403	4.30017	2.87691	4.18225	0.601628	4.08102	4.43305	3.94318	4.12003	3.74752	4.76969	4.4186	2.58568	4.26856	4.63998	4.26664	4.2042	3.56108	4.40489	4.14316	4.00064	4.57554	4.39336	4.3699
227.454	227.449	227.456	451.402	450.522	452.76	27	5	6	7	6	3	2.82559	3.18173	3.16811	3.05743	2.93994	3.18993	3.26128	3.36418	2.98081	3.11398	3.15086	3.20168	2.99494	2.99358	3.25122	2.93726	3.17021	3.20588	3.09218	3.31657	3.00751	3.2851	3.12198	3.16333	3.13953	3.20872	2.95482	3.07359	3.15933	2.97491	2.88936	3.16184	3.19875	3.11427	3.07389	3.03134	3.19548	3.0045
227.952	227.949	227.955	451.585	450.674	453.265	56	10	14	13	6	12	3.35129	3.66055	3.70446	3.72279	3.63222	3.78329	3.77329	3.38477	3.74396	3.54614	3.61191	3.46841	3.62224	3.59697	3.59855	3.66317	3.64407	3.76818	3.65036	3.69558	3.72942	3.64017	3.73061	3.69615	3.58621	3.64962	3.61346	3.71279	3.71255	3.76107	3.72273	3.55565	3.6666	3.56522	3.63212	3.73602	3.76658	3.66367
228.074	228.072	228.079	158.242	157.367	171.23	44	13	0	13	6	10	4.12806	4.05467	3.97939	4.15034	4.05011	3.74156	3.86254	3.93493	3.87889	3.89918	3.90365	3.91926	3.86218	2.40616	2.38795	2.30203	2.5754	2.4576	2.7146	2.54924	2.63657	2.72794	2.63587	2.54966	2.44092	2.70112	2.56063	2.62625	3.89152	3.78603	3.71649	3.61024	3.46806	3.65393	3.91788	3.90665	3.91917	3.80446
228.119	228.112	228.122	94.5309	91.1148	97.264	52	11	11	11	6	11	3.95404	3.63324	3.53695	3.70996	3.61591	3.39233	3.52103	3.20183	3.43942	3.68495	3.57198	4.00608	3.54688	3.29206	3.40704	2.93855	3.70839	3.51521	3.4299	2.54268	3.57732	3.56829	3.62457	3.42349	3.51152	3.28608	3.39072	2.61046	3.60613	3.73379	3.19945	3.59494	3.61964	3.62214	3.74331	2.73907	3.68288	3.71754
228.127	228.122	228.129	423.226	422.694	426.549	58	11	15	13	6	12	3.34466	3.40124	3.38299	3.42056	3.268	3.79755	3.66153	3.67275	3.58072	3.86656	3.9528	3.85287	3.88724	3.77927	3.71798	3.85559	3.74062	3.69209	3.39568	3.62939	3.59809	3.78071	3.70885	3.72631	3.70049	3.63365	3.73323	3.77722	3.72072	3.77582	3.7768	3.61023	3.47969	3.50894	3.40758	3.63807	3.70252	3.75132
229.139	229.137	229.142	314.256	313.416	314.878	61	13	15	15	6	12	3.87538	3.63689	3.63352	3.50726	3.55702	3.52975	3.66228	3.65131	3.62441	4.04478	3.94291	3.94596	3.89269	3.7073	3.74609	3.24961	3.75912	3.65902	3.88674	3.9668	3.8631	3.88159	3.98465	3.88686	3.70258	3.65656	3.72531	3.75618	3.63289	3.57492	3.93121	3.92372	3.91957	3.9832	3.74128	3.71823	3.55224	3.55931
229.14	229.136	229.141	275.194	273.827	280.51	73	11	15	15	6	13	4.29551	4.43315	4.25356	4.51987	4.36489	4.03002	4.39001	4.15325	4.02262	3.93495	3.99644	4.36086	4.33229	4.31054	4.37271	4.31746	3.97831	4.28926	4.18694	4.13246	4.2818	4.12442	4.21447	4.23589	4.42999	4.51772	4.06277	4.38314	4.13907	4.24997	4.27804	4.41958	4.20132	4.16634	4.34274	4.38812	4.36691	4.30353
231.047	231.034	231.055	229.184	228.349	233.46	62	13	0	14	6	13	4.6199	4.28917	4.44626	4.30607	4.53096	4.05669	4.29916	4.16072	4.35108	4.23175	4.20995	4.21324	4.39259	2.84902	2.89962	2.75526	2.83009	2.76139	2.93303	2.94005	2.93169	2.90085	2.99152	2.88167	2.86007	2.81677	2.83363	2.88056	4.53762	4.40333	4.33206	4.18616	4.06164	4.06373	4.28371	4.2458	4.15027	4.18456
231.077	231.076	231.078	524.861	524.477	525.658	62	13	15	15	6	13	4.21643	4.16771	4.17557	4.17942	4.18549	3.95303	4.09448	4.08201	4.18191	3.93684	3.89159	3.94213	3.90272	4.12597	4.0841	4.05573	3.97496	4.1014	3.77889	4.00571	3.9072	3.90217	3.89804	4.09116	4.01428	3.98952	4.07787	4.01295	4.0883	4.10895	3.97149	3.87053	3.84453	3.98321	4.136	4.12574	4.0615	4.04937
231.118	231.087	231.121	172.92	165.108	184.871	59	13	13	13	6	12	3.67487	3.61115	3.64032	3.63245	3.86728	3.67021	3.66865	3.58501	3.61854	3.30401	3.44625	3.3112	3.81268	3.32698	3.43393	3.43233	3.35655	3.54252	3.34836	3.34331	3.35474	3.40484	3.54674	3.70714	3.66056	3.70893	3.5864	4.20576	3.64722	3.57775	3.39249	3.56709	3.52459	3.32449	3.60006	3.61283	3.46958	3.58942
231.578	231.575	231.58	524.977	524.069	525.925	52	7	13	15	6	11	3.63507	3.53926	3.40849	3.54755	3.60655	3.49334	3.52626	3.54777	3.56152	3.38251	3.33339	3.32224	3.38727	3.42145	3.46974	3.46515	3.41602	3.38277	3.2203	3.41218	3.3492	3.27086	3.3939	3.27302	3.5015	3.35101	3.35167	3.53265	3.38501	3.36127	3.34727	3.18007	3.34394	3.20032	3.53644	3.51637	3.29671	3.38597
231.963	231.962	231.966	451.566	451.054	452.22	61	12	15	15	6	13	3.73721	3.72645	3.82965	3.80026	3.84752	3.85966	3.81879	3.83572	3.86989	3.88141	3.82804	3.76421	3.80375	3.86703	3.84511	3.92823	3.89157	3.92304	3.84253	3.84305	3.92617	3.84507	3.85056	3.86724	3.79192	3.95008	3.87551	3.87106	3.91014	3.8573	3.85215	3.85933	3.83485	3.91964	3.86431	3.85746	3.86614	3.90958
232.958	232.956	232.961	451.644	451.054	452.077	62	13	15	15	6	13	3.88478	3.83664	3.90848	3.92637	3.89307	3.95961	4.0063	3.98847	4.01117	3.93235	3.92207	3.91227	3.79962	3.91425	4.0198	3.98855	3.7944	3.97327	3.96012	3.93176	3.94369	3.91925	3.88027	3.99398	3.9181	3.98915	3.97192	3.97659	3.78671	3.90943	3.8908	3.93983	3.89388	3.92628	3.75549	3.87297	3.9278	3.91219
233.049	233.047	233.052	229.134	228.795	230.091	39	13	0	10	5	11	4.10185	3.98746	3.99742	3.9829	3.99317	3.75122	3.78885	3.84942	3.90508	3.73806	3.77992	3.7923	3.86468	2.70299	2.73111	2.71714	2.67582	2.78593	2.94888	3.02013	2.89657	2.93026	2.97013	2.82421	2.81315	2.76185	2.7314	2.77087	4.03465	3.9153	3.78415	3.46593	3.43423	3.69662	3.87133	3.89986	3.97764	3.69017
233.959	233.956	233.963	451.458	450.616	452.423	58	12	14	12	6	13	3.52001	3.51756	3.58171	3.62534	3.68793	3.68946	3.55677	3.67783	3.59689	3.66335	3.67618	3.60274	3.51938	3.68545	3.75152	3.65994	3.69942	3.7266	3.62375	3.65435	3.47569	3.64614	3.39449	3.66881	3.58878	3.55781	3.60672	3.71553	3.44099	3.60964	3.5892	3.62889	3.69308	3.37552	3.69949	3.72977	3.54538	3.56195
234.019	234.011	234.02	31.5397	30.1238	41.8593	63	13	15	15	6	13	5.04869	5.19956	5.11772	5.18921	5.16457	4.94872	5.38994	5.60176	5.60377	5.34461	5.39899	5.68219	5.58018	4.94912	5.34501	5.10971	5.42946	4.51952	5.29453	4.56067	4.75547	5.03494	5.46377	5.48428	5.65385	5.55078	5.49388	4.93159	5.48344	5.3041	5.2799	5.24297	5.1246	5.05542	4.79704	5.66436	5.64519	5.52983
234.039	234.038	234.041	277.639	277.289	278.544	46	13	0	15	6	12	5.14987	5.04358	4.72555	4.82459	4.41158	4.51518	4.536	4.82289	4.52233	4.56879	4.53482	4.20148	4.22776	2.63518	2.2811	2.50337	2.71477	2.1611	2.3595	2.33853	2.45807	2.33388	2.31438	2.54965	2.55775	2.59763	2.33573	2.29567	3.82171	3.13933	3.21358	3.19947	2.97849	4.18034	4.91422	5.29087	5.1302	4.55908
234.957	234.948	234.961	451.624	439.885	454.802	64	13	15	14	6	13	3.9697	3.99728	3.75631	4.05377	3.98034	4.01555	4.01099	3.99136	3.95849	3.9663	3.88874	4.01381	3.99346	4.06787	4.08329	4.05494	4.05538	3.99594	3.67801	4.01743	3.99034	3.99578	3.99124	3.97408	4.02904	4.02483	3.98499	4.03855	3.8435	3.99728	3.97388	4.00109	3.85559	4.02701	3.9963	4.01382	3.99725	3.94482
235.093	235.074	235.105	226.061	223.327	229.015	46	10	6	10	5	13	3.48915	3.75052	3.734	3.46647	3.52779	3.55656	3.41571	3.42667	3.59498	4.3652	4.36008	4.38326	4.40889	2.94368	3.29124	3.28912	3.31788	3.3626	4.26084	4.3848	4.28976	4.34061	4.36728	3.54688	3.32192	3.36203	3.44933	3.35169	3.30777	3.46493	4.33131	4.34605	4.29059	4.33953	2.72779	3.5866	3.62112	3.43564
235.129	235.119	235.13	393.29	385.974	393.664	66	12	15	15	6	13	3.88044	3.96023	4.00372	3.90759	3.81643	4.02408	4.09092	4.18189	4.01064	4.33905	4.31755	4.5355	4.40906	4.0107	3.98235	4.07467	4.44683	4.23346	4.27204	4.35009	4.29342	4.53316	4.65003	4.16699	4.04326	3.86696	4.21362	4.33068	4.2632	4.02493	4.33568	4.2799	4.39089	4.3898	3.93431	3.90884	4.13856	4.13749
235.129	235.127	235.137	546.389	545.886	549.794	58	13	14	13	5	12	3.3961	3.5578	3.63902	3.55083	3.44784	3.16724	3.76126	3.72314	3.71504	3.99171	3.87217	4.03902	4.09112	3.82931	3.84712	3.63042	3.45597	3.61651	3.49669	3.53703	3.51861	3.61039	3.47228	3.74273	3.61464	3.67273	3.71361	3.70187	3.72188	3.71253	3.72451	3.53037	3.78085	3.51118	3.41383	3.79832	3.67724	3.57264
235.956	235.955	235.957	451.636	450.925	452.238	62	13	15	15	6	13	3.95418	4.01853	4.01103	3.94959	4.01874	4.05793	3.97886	4.03243	4.0489	4.00819	3.97564	4.0133	3.89673	4.05148	4.06917	4.0538	3.98624	4.08618	4.00993	4.03827	3.96626	3.99485	4.05573	4.05861	4.00727	4.01208	4.05449	4.03364	3.99504	4.07713	4.04034	4.02671	4.04799	3.85994	4.00305	4.03504	4.0052	3.87299
236.132	236.123	236.143	403.135	387.985	410.783	100	13	14	15	6	13	3.43452	3.34752	3.40102	3.31288	3.42126	3.33692	3.3628	3.88931	3.48838	3.77538	3.72484	3.50207	3.71918	3.68947	3.82762	3.55109	3.66118	3.46853	3.22169	2.75143	3.25323	2.90681	3.74256	3.33041	3.35659	3.49006	3.40878	3.42198	3.42098	3.50069	3.59099	3.37056	3.48341	3.48841	3.26854	3.38353	3.28036	3.17955
236.946	236.935	236.949	451.755	449.925	464.398	75	13	15	15	6	12	4.10391	3.83729	4.1117	4.1015	3.94069	4.10797	4.13594	4.17042	4.14737	4.09926	4.03752	3.97539	3.92147	4.05548	4.11385	3.9959	4.14469	4.06286	3.84469	4.13559	4.09229	4.08016	3.92364	4.04395	4.06318	4.13058	3.93299	4.08236	4.09929	3.97901	4.02798	3.9496	4.12635	4.10356	4.08687	4.02701	4.13601	4.01596
237.132	237.112	237.133	158.183	152.045	164.352	51	13	1	15	6	13	4.75662	4.7168	4.76468	4.79915	4.67732	4.30082	4.37277	4.47071	4.43158	4.30487	4.3886	4.30493	4.29252	2.76216	2.61436	2.70625	2.72725	2.78922	2.93859	2.99598	2.99194	2.9245	2.96189	2.8905	2.72109	2.52935	2.83617	2.53461	4.40336	4.25133	3.95841	3.81927	3.54783	3.72276	4.38798	4.44343	4.41795	4.20009
237.144	237.116	237.146	452.868	436.32	453.535	50	7	12	11	6	10	3.55118	3.40996	3.48447	3.3817	3.52156	3.09273	3.45286	3.25447	3.45369	4.06657	4.10908	4.16742	4.14485	3.15816	3.41052	3.33639	3.45459	3.34381	4.11607	4.37692	4.27247	4.30067	4.38415	3.51954	3.21516	3.32432	3.37923	3.43668	3.30785	3.39504	4.14378	3.95098	4.15446	4.22521	3.29927	3.32412	3.32199	3.2439
238.114	238.111	238.115	464.221	463.87	464.881	56	12	10	15	6	12	3.74748	3.64676	3.59975	3.70131	3.59872	3.70177	3.71252	3.82525	3.84117	3.30426	3.48164	3.68598	3.70632	3.29501	3.87567	3.90507	4.1049	4.2211	2.96431	3.52627	3.5258	4.01742	4.18086	3.16784	3.01599	3.36394	3.90758	3.90165	3.58116	3.61197	3.7202	3.40732	3.93515	3.93486	3.77496	3.86755	3.539	3.49296
239.124	239.097	239.128	247.216	242.304	261.522	87	11	15	14	6	10	3.62829	3.31857	2.82662	3.63944	3.51992	4.56896	4.39941	4.76677	4.73152	4.55756	4.28139	4.24702	4.27133	4.07474	4.35552	3.8967	4.39936	4.4466	4.19062	4.09038	4.23143	3.82572	4.08443	4.4459	4.39518	4.446	4.73382	4.77523	4.80212	4.1008	4.10796	3.85726	4.24837	4.15266	3.90995	4.19002	4.55614	4.6638
239.125	239.121	239.129	576.919	576.256	577.747	42	13	6	11	5	7	3.42935	3.38076	3.34898	3.58103	3.45239	3.20259	3.42931	3.32379	3.17138	3.4056	3.55308	3.57148	3.30931	2.98677	3.08169	3.38098	3.12867	3.52731	3.30647	3.15566	3.30317	3.41973	3.50588	3.20571	3.13776	3.23271	3.3478	3.05032	3.467	3.30283	3.41829	3.36472	3.36343	3.25002	3.35614	3.33129	3.10624	3.35762
239.125	239.117	239.128	535.298	525.407	535.86	60	11	13	14	6	12	3.58641	3.5484	3.52876	3.52645	3.69061	3.46337	3.47477	3.33914	3.44956	3.56193	3.56175	3.44751	3.63949	3.30232	3.49535	3.44836	3.37266	3.57496	3.60736	3.56208	3.51916	3.53553	3.66633	3.52561	3.55839	3.52083	3.63881	3.67033	3.61572	3.54797	3.88497	3.74424	3.50332	3.64595	3.49967	3.59105	3.51761	3.65406
239.146	239.142	239.149	151.591	150.358	157.249	59	12	14	15	5	11	3.83378	3.5838	3.61595	3.72057	3.66032	3.85527	3.87161	3.78379	3.88175	3.3479	3.54603	3.63704	3.50392	3.63741	3.82941	3.6733	3.84856	3.76286	3.48295	2.90882	3.5004	3.35383	3.45104	3.89224	3.8868	3.86523	3.89811	3.63976	3.86152	3.47302	3.50515	3.50679	3.26936	3.34727	3.64414	3.67393	3.76332	3.86605
239.951	239.95	239.953	451.526	450.91	452.006	62	13	15	15	6	13	3.92418	3.92472	4.01233	4.05227	4.00801	4.14893	4.17282	4.16417	4.14284	4.14468	3.96639	4.11245	4.02298	4.22335	4.19264	4.16851	4.17941	4.22554	4.1435	4.11973	4.11866	4.13232	4.14372	4.14549	4.14091	4.1576	4.16524	4.09052	4.16089	4.15373	4.11546	4.10484	4.07617	3.98424	4.09037	4.11267	4.13827	4.16535
240.955	240.937	240.958	451.566	451.176	459.295	64	13	15	15	6	13	4.28339	4.31387	4.32498	4.2499	4.32812	4.40142	4.37921	4.42404	4.39751	4.33297	4.34477	4.30902	4.20517	4.41748	4.33473	4.42984	4.29344	4.42445	4.32092	4.34893	4.38814	4.35757	4.38392	4.37369	4.38387	4.38683	4.3781	4.40471	4.30334	4.42746	4.35199	4.31793	4.35969	4.32271	4.3372	4.38284	4.38604	4.36727
241.068	241.066	241.076	288.211	287.785	295.672	61	12	15	15	6	12	3.86596	3.92747	3.88462	3.94614	3.97815	3.95539	4.12074	4.15468	4.17104	3.92975	4.02426	4.05608	3.90943	4.35203	4.56726	4.5943	4.82211	4.67977	4.25887	4.36046	4.32324	4.43791	4.58123	4.5466	4.56466	4.63955	4.91429	4.99554	4.73285	4.22235	4.21054	4.11735	4.26865	4.30469	3.59402	3.99625	4.27079	4.4517
241.086	241.083	241.103	221.539	216.202	224.822	48	13	0	15	5	13	3.98988	4.00512	3.96177	3.99462	3.86587	3.84268	3.84583	3.90686	3.81524	3.86721	3.93732	3.89122	3.9137	2.70064	2.62107	2.66762	2.75592	2.64771	2.95317	3.06893	2.94665	2.96386	3.01756	2.58255	2.7313	2.60894	2.79322	2.82268	3.63214	3.33719	3.60078	3.60587	3.54606	3.60289	3.7752	3.86366	3.85846	3.64567
241.459	241.456	241.466	451.635	450.773	453.414	55	11	12	13	6	12	3.53725	3.39547	3.6175	3.61265	3.64852	3.71046	3.52408	3.73892	3.11893	3.59538	3.63549	3.55259	3.51674	3.56129	3.58102	3.66385	3.78813	3.64384	3.39258	3.7047	3.57442	3.5955	3.5509	3.64034	3.62322	3.75167	3.71657	3.62254	3.66932	3.6742	3.41652	3.43272	3.65324	3.55819	3.49612	3.56927	3.6072	3.66357
241.959	241.957	241.961	451.58	451.07	452.147	63	13	15	15	6	13	4.22834	4.27886	4.23955	4.2564	4.27362	4.34084	4.27559	4.30325	4.31058	4.27721	4.26001	4.2597	4.27011	4.25269	4.32513	4.37999	4.31751	4.33668	4.29241	4.27917	4.32539	4.27123	4.30835	4.289	4.31255	4.30188	4.29867	4.30322	4.30458	4.37006	4.22718	4.22594	4.29308	4.24997	4.26306	4.27649	4.29731	4.30608
242.117	242.113	242.14	230.155	222.532	231.817	54	13	2	15	6	13	4.18407	4.17011	4.09604	4.13359	4.09615	4.02052	4.08047	4.11217	4.00516	3.98387	3.99737	3.86651	3.9211	2.64327	2.74225	2.62401	2.71725	3.05922	2.68418	2.78836	2.67219	2.65938	2.66975	2.56832	2.52195	2.7513	2.61519	3.29822	4.01074	3.83245	3.90287	3.93648	3.55841	3.92977	4.02666	4.06893	4.04831	3.83782
242.462	242.459	242.464	451.546	450.756	452.352	51	8	14	15	5	9	3.50461	3.71664	3.69792	3.66961	3.67014	3.73444	3.71852	3.74625	3.73494	3.6788	3.74098	3.55127	3.69548	3.63628	3.76392	3.70835	3.71602	3.78952	3.51147	3.65389	3.47611	3.63196	3.48075	3.44373	3.73526	3.70421	3.65358	3.72078	3.72075	3.77958	3.63019	3.53224	3.75572	3.59821	3.43769	3.63146	3.63526	3.58818
242.958	242.957	242.962	451.512	451.197	463.449	63	13	15	15	6	13	5.08904	5.11623	5.09901	5.12948	5.11845	5.1718	5.16058	5.16936	5.16803	5.10758	5.10705	5.09162	5.09679	5.22823	5.21187	5.22801	5.22194	5.23396	5.12358	5.11831	5.14135	5.11512	5.13405	5.14837	5.16837	5.17502	5.17015	5.17243	5.13706	5.20768	5.11161	5.09844	5.12639	5.10789	5.12982	5.15051	5.15472	5.1564
243.088	243.085	243.109	304.271	292.613	306.04	36	13	0	8	4	8	3.48104	3.41792	3.4681	3.50355	3.53504	3.30236	3.27587	2.73089	3.35343	2.87551	3.52727	3.27461	3.36406	2.73992	2.71615	2.68327	2.72481	2.65903	2.96314	3.06623	2.98873	2.99271	3.01787	2.51653	2.67479	2.60061	2.79292	2.80605	3.27875	2.62174	3.41665	3.16618	3.2761	3.19001	3.44282	3.43697	3.32801	3.34261
243.135	243.134	243.135	734.009	733.724	734.678	62	13	15	15	6	13	4.39149	4.43991	4.45005	4.41791	4.45186	4.4063	4.46963	4.47024	4.47021	4.44692	4.41661	4.45416	4.4443	4.42562	4.43639	4.44594	4.45356	4.45587	4.41399	4.30263	4.42392	4.44257	4.3998	4.45163	4.44521	4.46328	4.47813	4.3202	4.41912	4.45057	4.43046	4.4281	4.44414	4.45738	4.45337	4.32297	4.43351	4.43322
243.961	243.96	243.962	451.547	451.197	451.881	62	13	15	15	6	13	4.09753	4.12575	4.1531	4.08362	4.15201	4.20332	4.18866	4.19454	4.18223	4.13078	4.1186	4.0982	4.10963	4.21236	4.22984	4.25396	4.224	4.23037	4.14218	4.1427	4.15128	4.15005	4.14151	4.13732	4.16199	4.1792	4.12193	4.17241	4.15017	4.21521	4.12209	4.11206	4.14528	4.15741	4.18348	4.16895	4.17723	4.17117
244.138	244.135	244.149	734.007	732.898	738.777	59	12	13	13	6	13	3.54069	3.60162	3.67838	3.53138	3.49215	3.4972	3.676	3.58077	3.63234	3.61331	3.53227	3.62197	3.62272	3.63847	3.56338	3.62548	3.62309	3.58847	3.14253	3.39002	3.53531	3.59669	3.59985	3.70916	3.56704	3.69747	3.65558	3.29837	3.58634	3.53195	3.55305	3.63	3.62207	3.58439	3.66031	3.5476	3.59343	3.64964
244.955	244.945	244.956	451.526	451.197	459.417	64	13	15	15	6	13	4.87916	4.91211	4.90536	4.90812	4.91406	4.9677	4.95604	4.95525	4.93422	4.89159	4.89953	4.87423	4.87637	5.00549	4.9974	5.01353	5.01329	5.0308	4.92166	4.9073	4.93361	4.89092	4.91692	4.92604	4.95141	4.96018	4.94828	4.95241	4.92648	4.99863	4.8797	4.89771	4.90731	4.8895	4.92296	4.94098	4.93813	4.94912
244.997	244.994	245	229.317	228.686	230.441	43	12	0	13	6	12	3.85505	3.80822	3.90634	3.776	3.79492	3.56029	3.73344	3.68956	3.63897	3.75518	3.68957	3.61801	3.71807	1.89873	2.36583	2.27894	2.13071	2.27347	2.3844	2.13929	1.85609	2.08405	1.8601	2.35062	2.42359	2.01757	2.04884	2.15822	3.90228	3.84215	3.734	3.62214	3.47172	3.5524	3.61773	3.80616	3.83115	3.60744
245.098	245.074	245.102	60.3305	59.1543	61.8685	47	13	1	14	5	13	4.0521	3.89567	3.93239	3.98075	3.95971	4.01785	4.03849	4.13579	4.03424	3.95469	4.04965	4.01417	4.07562	2.94849	2.84864	2.77659	2.79756	2.78237	2.81672	2.79442	2.54503	2.6821	2.63734	2.87888	2.75504	2.78252	2.6194	2.90653	3.95379	4.01417	3.91884	3.99005	3.79214	3.96624	3.95133	3.21842	3.93785	3.73384
245.099	245.064	245.106	165.407	158.884	172.61	55	10	14	13	6	9	3.28367	3.60518	3.42935	3.5899	3.37178	3.19667	3.37011	3.44155	3.47343	3.52987	3.54204	3.3702	3.517	3.45545	3.61381	3.46989	3.56986	3.43864	3.4039	3.42574	3.28941	3.2105	3.37034	3.73088	3.60089	3.5647	3.46038	3.45395	3.44033	3.40636	3.28984	3.21496	3.25446	3.32584	3.26606	3.46551	3.45195	3.47531
245.137	245.113	245.138	372.745	372.487	383.856	48	13	10	11	2	10	4.03182	3.67653	3.67046	3.69584	4.01726	4.19563	4.50842	4.25887	4.47411	4.18738	4.35424	4.13407	4.51571	4.27143	4.30342	3.91246	4.03186	4.24618	3.01267	3.02504	2.94305	3.07416	3.06159	4.24839	4.08796	4.16194	4.32055	3.84654	4.20293	3.92004	3.26354	3.16797	3.14128	3.21245	4.15306	4.12309	4.04088	3.95784
245.958	245.957	245.961	451.476	450.91	452.016	62	13	15	15	6	13	3.79567	3.84603	3.84522	3.80806	3.89499	3.91526	3.93277	3.95766	3.93858	3.78615	3.81819	3.82244	3.80693	3.97252	3.96005	3.96274	3.90864	3.94884	3.78995	3.84307	3.85517	3.78489	3.89073	3.92142	3.83705	3.93362	3.88717	3.92668	3.92125	3.96488	3.84455	3.85129	3.87717	3.79093	3.8428	3.9397	3.8944	3.75189
246.242	246.235	246.244	425.932	425.308	432.742	63	13	15	15	6	12	3.62753	3.5409	3.59737	3.61357	3.64624	3.48852	3.64899	3.35289	3.65286	3.60224	3.52736	3.60543	3.58195	3.70131	3.67394	3.63715	3.48073	3.52076	3.5827	3.45888	3.62673	3.46507	3.60937	3.56771	3.68223	3.70323	3.66221	3.30524	3.66226	3.61006	3.57468	3.62018	3.69261	3.69641	3.57815	3.41748	3.57644	3.6426
246.952	246.943	246.953	451.545	451.261	456.976	66	13	15	15	6	13	4.1075	4.121	4.11137	4.1146	4.15342	4.19964	4.18646	4.20773	4.20619	4.11474	4.12784	4.09341	4.0847	4.24831	4.20092	4.22772	4.22651	4.19906	4.12568	4.16282	4.15742	4.12519	4.14422	4.18401	4.16155	4.18367	4.18055	4.19834	4.15678	4.18595	4.11116	4.12642	4.1375	4.13309	4.13377	4.15887	4.13475	4.18631
247.02	247.019	247.025	199.622	198.836	201.983	44	13	0	15	5	10	4.41413	4.48552	4.13248	4.22759	3.83542	4.76391	4.21086	4.39257	4.16843	4.91073	4.85614	4.87908	4.77609	2.60696	2.49529	2.53804	2.58674	2.61399	2.57061	2.42687	2.54222	2.39221	2.21266	2.65322	2.70668	2.77329	2.70983	2.49751	3.48483	2.86839	3.26902	3.33274	3.16352	3.73634	4.19644	4.32871	5.02904	4.49158
247.129	247.123	247.134	435.223	429.848	447.738	63	12	15	15	6	12	3.6655	3.53649	3.42	3.64545	3.75146	3.55922	3.60995	3.6809	3.50826	3.71158	3.6766	3.86194	3.79642	3.81129	3.80895	3.75667	3.86622	3.82599	3.71151	3.86966	3.68426	3.9575	3.99395	3.81774	3.65494	3.76175	3.75786	3.92137	3.84319	3.77011	3.86466	3.82154	3.83215	3.72094	3.49629	3.81629	3.56178	3.85386
248.055	248.053	248.057	305.592	305.295	305.974	38	13	0	15	1	9	4.48007	4.62381	4.14795	4.38036	3.91143	4.20468	3.8841	3.81189	3.45712	4.27351	4.15905	3.09621	3.51606	2.71375	2.70977	2.74823	2.87948	2.84054	2.88634	2.88912	2.90655	2.97036	2.94378	2.78795	2.75617	2.64259	2.67222	2.72267	3.01919	2.74691	3.15267	3.05244	2.99273	3.68981	4.38024	4.24491	4.25467	4.0008
248.117	248.116	248.118	158.235	157.476	164.352	47	13	0	15	6	13	4.69282	4.72079	4.75531	4.76999	4.69764	4.45207	4.484	4.54093	4.5326	4.4439	4.45829	4.46063	4.41084	2.63757	2.21063	2.78574	2.53805	2.64854	2.77192	2.67109	2.52335	2.59993	2.50077	2.66373	2.54214	2.71653	2.63493	3.03729	4.48987	4.44901	4.21478	4.14594	3.95777	4.07265	4.52669	4.48851	4.52849	4.41415
248.199	248.196	248.202	734.006	733.019	734.706	59	13	14	13	6	12	3.51057	3.66909	3.55471	3.57117	3.52574	3.64832	3.629	3.57321	3.65308	3.60826	3.55714	3.58784	3.57174	3.60407	3.59274	3.57693	3.61053	3.58908	3.45082	3.25755	3.62043	3.56075	3.57187	3.55932	3.66951	3.4648	3.5947	3.48979	3.55477	3.61338	3.62588	3.5472	3.52233	3.53873	3.61472	3.5032	3.4483	3.58287
248.618	248.612	248.62	158.213	157.138	164.352	48	13	0	15	6	13	4.2826	4.25631	4.30123	4.31208	4.28529	3.99974	4.03965	4.08651	4.02156	3.91998	4.01049	3.941	3.93971	1.57685	0.5463	1.8477	1.53206	0.958994	1.99596	1.64479	0.492804	1.86219	1.87593	1.31296	1.27582	1.80869	1.45198	0.94264	4.07661	4.00829	3.71676	3.62627	3.17971	3.48932	4.08961	4.00864	4.04599	3.95765
248.954	248.934	248.955	451.588	451.261	459.673	71	13	15	15	6	13	4.8354	4.86195	4.83961	4.85743	4.865	4.90809	4.88305	4.89417	4.90298	4.86972	4.87741	4.85972	4.83975	4.93764	4.92063	4.92872	4.92449	4.91995	4.88025	4.898	4.90107	4.87334	4.88606	4.88886	4.89272	4.88644	4.88874	4.89027	4.8929	4.92645	4.87477	4.86151	4.87424	4.87829	4.87332	4.90776	4.89127	4.91978
249.061	249.059	249.105	229.143	228.724	242.314	45	13	1	10	4	13	4.25316	4.08205	4.17359	4.06784	4.10594	3.87932	4.0048	3.94756	3.97176	3.94747	3.74627	3.86391	4.02798	2.59743	2.58301	2.58453	2.77621	2.63846	3.02358	3.077	3.06223	3.08594	3.08947	2.85185	2.90017	2.86345	2.52545	2.7794	4.12532	3.94042	3.78738	3.5278	3.62304	3.72616	3.936	3.99266	4.04306	3.6887
249.109	249.088	249.119	290.12	284.943	293.386	63	13	14	12	6	13	3.88477	3.76737	3.84209	3.74588	3.78841	3.72637	3.76117	4.02241	3.93799	4.35615	4.40405	4.36651	4.39911	3.26064	3.52507	3.55881	3.4878	3.53202	4.34049	4.46497	4.5632	4.44158	4.50421	3.91753	3.60904	3.69234	3.51613	3.8818	4.01371	3.31203	4.32322	4.45511	4.41196	4.5105	3.73588	3.8185	3.79698	3.98718
249.117	249.113	249.119	158.257	157.231	164.352	44	12	0	14	4	13	4.07683	4.09182	4.08716	4.14418	4.09427	3.80178	3.82128	3.87539	3.88194	3.77605	3.82133	3.58196	3.81727	2.6154	2.47309	2.68951	2.68944	2.5495	2.67437	2.77079	2.80553	2.69678	2.63106	2.80452	2.61827	2.61649	2.66568	2.76603	3.81763	3.67892	3.3578	3.60181	3.05047	3.47675	3.92198	3.89252	3.85232	3.70813
249.156	249.148	249.157	169.535	168.929	179.839	64	13	15	15	6	13	5.38774	5.13099	5.1488	5.15099	5.36482	5.2643	5.12256	5.1135	5.00882	5.31679	5.11976	5.01843	4.95655	4.41735	5.33094	5.08808	3.71542	5.06412	3.32137	5.02275	5.31886	4.94174	5.01773	4.63129	5.47558	5.19134	3.66945	5.12115	5.40124	5.10566	5.03947	4.12906	5.26452	5.02579	4.85059	5.36528	5.19227	5.19376
249.456	249.455	249.458	451.565	451.11	451.81	62	13	15	15	6	13	3.98023	4.14805	4.11016	4.10115	4.10574	4.1277	4.10965	4.10937	4.13643	4.11205	4.08857	4.0557	4.09624	4.19411	4.13923	4.17138	4.17086	4.16164	4.14689	4.12245	4.15098	4.10499	4.12398	4.13063	4.14224	4.14869	4.12073	4.05978	4.15542	4.19356	4.12123	4.08849	4.11948	4.10432	4.09086	4.1416	4.13864	4.13293
249.935	249.932	249.938	266.738	266.185	268.38	42	13	0	12	4	13	3.65059	3.58224	3.5528	3.63236	3.44503	3.43664	3.55017	3.70067	3.5493	3.5525	3.60534	3.52387	3.44446	2.35388	2.15909	2.31941	2.34321	2.13822	2.20056	2.31015	2.32368	2.34993	2.26559	2.33395	2.35262	2.2751	2.31368	2.3242	3.50018	3.36536	3.33608	3.26084	3.09087	3.13924	3.5305	3.52145	3.66327	3.48821
249.953	249.952	249.955	451.565	451.261	451.915	62	13	15	15	6	13	4.92335	4.9359	4.94445	4.96241	4.96444	5.02514	5.02206	5.0291	5.02454	4.98147	4.97772	4.96524	4.97056	5.06731	5.05809	5.04804	5.04545	5.05117	4.98293	4.96897	4.99556	4.97456	4.99046	5.01018	5.02285	5.03435	5.01739	5.02936	5.00105	5.04778	4.95896	4.97207	4.99509	4.97136	4.97316	5.00752	4.98159	4.98467
250.158	250.138	250.16	169.371	161.854	176.004	86	13	12	14	6	12	4.55482	4.27394	4.29213	4.30387	4.53074	4.4216	4.25077	4.25324	4.15754	4.49574	4.25618	4.14345	4.14744	3.52421	4.45952	4.25437	2.7401	4.23027	2.10639	3.2325	4.46865	4.06447	4.15773	3.69655	4.62688	4.33432	2.8432	4.27197	4.55431	4.27062	4.20996	3.16268	4.43206	4.18069	3.98967	4.5322	4.37187	4.34094
250.455	250.451	250.457	451.548	451.11	456.072	63	13	15	15	6	13	4.12628	4.22533	4.19144	4.23058	4.20917	4.28192	4.26592	4.29732	4.28415	4.21158	4.14158	4.23655	4.19876	4.28618	4.29861	4.31866	4.27256	4.29992	4.24411	4.19797	4.25849	4.23992	4.26858	4.25655	4.25065	4.27992	4.29604	4.25676	4.2519	4.29363	4.25514	4.14722	4.26686	4.25507	4.20709	4.20106	4.21818	4.27232
250.952	250.938	250.953	451.573	442.254	460.164	66	13	15	15	6	13	4.67265	4.71537	4.69912	4.7004	4.71162	4.7726	4.76012	4.75526	4.76908	4.71432	4.7263	4.71919	4.69744	4.78919	4.795	4.79352	4.7736	4.787	4.75103	4.73561	4.74226	4.72427	4.73025	4.7519	4.76327	4.76645	4.76653	4.76394	4.72913	4.79131	4.72665	4.72101	4.73918	4.70498	4.72206	4.73532	4.74887	4.7318
251.118	251.085	251.127	305.992	288.119	308.652	98	13	11	11	4	13	3.91018	3.91901	3.74596	3.75621	3.72359	3.24324	3.21685	3.4214	3.60468	4.55846	4.57083	4.5971	4.60191	3.6189	3.60994	3.25135	3.46842	3.68894	4.51469	4.61327	4.57423	4.58093	4.62929	3.67269	3.34983	3.63442	3.41175	3.31924	3.94297	3.71011	4.61232	4.5861	4.60951	4.61132	3.5104	3.87621	3.85663	3.91028
251.123	251.106	251.125	217.526	216.902	230.491	68	13	15	15	6	13	4.25061	4.01056	3.95935	3.90801	3.97326	4.60191	4.5273	4.66359	4.63562	4.17326	4.05161	3.97964	3.75603	4.06151	3.96741	3.8311	3.88776	3.94943	4.37977	4.20113	4.12966	4.06315	4.10806	4.51791	4.44467	4.42526	4.52935	4.46974	4.80083	3.94851	4.08581	4.01788	4.17142	4.08305	4.5605	4.60235	4.58538	4.78233
251.123	251.112	251.125	271.538	271.012	283.928	64	13	14	15	6	13	4.31199	4.19145	4.23391	4.16334	4.26918	4.22976	4.07408	4.1838	4.16975	4.77558	4.61263	4.66789	4.67905	3.77962	3.99047	3.76301	3.91913	3.83801	4.57457	4.75918	4.48475	4.59183	4.61053	4.12531	3.747	3.86387	4.03193	3.69573	4.19684	3.80525	4.84142	4.6304	4.52831	4.79047	4.11931	4.15817	4.37354	4.17642
251.162	251.16	251.164	587.589	586.904	588.403	59	13	12	15	6	13	3.81291	3.82801	3.77254	3.79402	3.73197	3.55245	3.76507	3.83596	3.65658	3.79522	3.82455	3.82926	3.87069	3.2711	3.21427	3.05432	3.30828	3.54145	3.66178	3.30933	3.62297	3.69576	3.75094	3.33339	3.14256	3.32197	3.07083	3.1781	3.58574	3.5168	3.88817	3.83547	3.79777	3.76751	3.7395	3.65776	3.50366	3.63155
251.454	251.452	251.456	451.58	451.261	454.724	63	13	15	15	6	13	3.87516	3.94742	3.90213	3.95538	3.97768	4.00297	3.99058	3.98646	3.99803	3.97065	3.84094	3.85627	3.8872	4.00988	3.96016	4.01775	3.98173	4.02034	3.92656	3.95434	3.94079	3.94616	3.86541	3.96286	3.96977	3.98504	3.97723	3.99095	3.97813	4.03038	3.93429	3.96276	3.92541	3.94068	3.95552	3.97443	3.91776	3.9755
251.952	251.95	251.953	451.566	451.055	451.915	62	13	15	15	6	13	4.10694	4.1283	4.11621	4.14663	4.15047	4.18024	4.20471	4.17848	4.22277	4.16698	4.16554	4.15364	4.11711	4.225	4.22025	4.20338	4.21185	4.21049	4.15035	4.02559	4.18035	4.15565	4.16542	4.12423	4.16369	4.18709	4.14277	4.17347	4.14136	4.20215	4.14541	4.11038	4.1301	4.172	4.15253	4.13584	4.17028	4.13407
252.021	252.019	252.022	31.4204	29.7869	32.352	52	10	13	11	5	13	4.24484	4.39819	4.37403	4.38879	4.37303	4.09965	4.35938	4.49154	4.41249	4.33257	4.38236	4.5868	4.44649	4.18858	4.28867	4.22611	4.31838	3.94971	4.34231	4.01122	4.12032	4.27013	4.43866	4.28005	4.43745	4.37378	4.30508	4.11312	4.36425	4.45383	4.33793	4.40484	4.41796	4.3438	4.2286	4.55487	4.4993	4.42639
253.138	253.131	253.146	206.156	198.38	212.949	79	13	15	15	6	13	3.86938	3.86524	3.84115	3.79987	3.78356	4.03381	3.73435	3.67482	3.76775	4.31396	4.30113	4.30519	4.26031	3.17499	3.17881	3.36607	3.03846	3.51996	4.19	4.22794	4.20537	4.21174	4.2536	3.59311	3.04935	3.23994	3.40444	3.63758	3.44243	3.72946	4.28878	4.19984	4.18684	4.27316	3.59078	3.74582	3.48807	3.8145
253.175	253.172	253.177	468.639	468.096	469.187	57	11	15	14	5	12	3.50748	3.62283	3.61908	3.47011	3.30054	3.20414	3.81876	3.8002	3.82007	4.01674	3.99829	3.97615	4.1384	4.03217	4.03683	3.84498	3.80942	3.94611	3.58438	3.63018	3.45745	3.58606	3.69279	3.94166	3.79508	3.82272	3.90938	3.91749	3.74549	3.78708	3.5337	3.41467	3.58483	3.62783	3.31333	3.64255	3.72991	3.67524
254.948	254.943	254.95	451.947	451.059	455.44	63	13	15	15	6	13	3.94803	3.96534	3.87377	3.99798	3.93434	3.87884	3.90872	3.9471	3.90399	3.86453	3.87395	3.78372	3.91484	3.80487	3.82414	3.88973	3.897	3.78563	3.89515	3.86377	3.93696	3.85148	3.86901	3.68537	3.91452	3.91412	3.57242	3.90363	3.87275	3.88417	3.90325	3.87722	3.89911	3.89489	3.87877	3.83789	3.84674	3.68127
255.157	255.151	255.161	492.683	491.687	499.122	61	12	13	13	5	13	3.3493	3.45873	3.58249	3.38321	3.5554	3.67175	3.62767	3.68659	3.63753	3.51928	3.51257	3.58909	3.5535	3.60904	3.61498	3.62394	3.57081	3.42756	3.44902	3.56792	3.3223	3.53365	3.49821	3.40586	3.46898	3.53883	3.41765	3.50188	3.54152	3.6045	3.58757	3.51715	3.19259	3.47449	3.3895	3.53699	3.53486	3.51401
256.021	256.02	256.024	277.591	277.194	278.543	39	13	0	15	2	9	4.76972	4.64932	4.32863	4.45117	4.01603	4.10198	4.0862	4.36095	4.07619	3.78691	3.79156	3.44911	3.53414	2.13616	2.29837	2.3404	2.15106	2.1988	2.34387	2.34121	2.26081	2.35378	2.29181	2.39451	2.22128	2.46007	2.19777	2.64901	3.42993	2.98868	2.62808	2.94473	2.65714	3.41364	4.50543	4.83112	4.67218	4.11977
256.079	256.076	256.084	478.924	478.23	479.218	32	11	0	11	6	4	3.10595	3.50787	3.58777	3.38869	3.60174	3.42044	3.30987	3.19454	3.29826	3.01582	3.09675	3.12344	3.06595	2.7191	2.27735	2.06915	2.31079	1.93923	2.46722	2.5493	2.66123	2.50621	2.49268	2.26166	2.17116	2.18649	2.07771	1.97017	3.19748	3.18647	3.57422	3.85045	3.44536	3.23255	3.20842	3.70312	3.37727	3.23625
256.107	256.106	256.118	158.252	154.686	164.352	48	13	0	15	6	13	5.58971	5.59976	5.62235	5.64773	5.58043	5.34121	5.39483	5.44546	5.40821	5.36002	5.38391	5.34856	5.34126	2.58757	2.39326	2.52191	2.3964	2.45551	2.71602	2.87224	2.78707	2.61548	2.83363	2.61577	2.24779	2.53708	2.53881	2.79298	5.38933	5.33938	5.1239	5.08314	4.89334	5.00354	5.43485	5.41194	5.40915	5.31353
256.608	256.607	256.609	158.235	157.476	164.352	47	13	0	15	6	13	4.96314	4.97879	4.98702	5.01711	4.95093	4.69511	4.72674	4.79275	4.74903	4.73528	4.75562	4.70424	4.70979	1.7095	0.499303	1.63817	1.78543	1.75551	1.60683	2.00602	1.83092	2.00625	1.56505	1.31295	1.17107	0.925559	1.7067	1.88752	4.75807	4.67862	4.47317	4.46339	4.24184	4.33766	4.80581	4.79079	4.78828	4.67687
256.946	256.943	256.949	451.999	450.298	455.047	55	13	11	13	6	12	3.72385	3.45587	3.75165	3.44471	3.79603	3.41939	3.66056	3.52589	3.41847	3.68469	3.5712	3.67078	3.65346	3.58209	3.63998	3.76228	3.6943	3.7081	3.60799	3.71568	3.58672	3.68924	3.67312	3.57502	3.61656	3.63119	3.63106	3.62117	3.7427	3.50461	3.59304	3.51267	3.71232	3.6746	3.63441	3.64215	3.68627	3.40759
257.108	257.107	257.109	158.256	157.476	164.028	47	13	0	15	6	13	4.35269	4.37658	4.38246	4.43097	4.37399	4.03113	4.14303	4.13089	4.09788	4.10567	4.0294	4.07752	4.01298	2.6154	2.36835	2.66805	2.64305	2.55128	2.80339	2.85568	2.74465	2.57536	2.84922	2.57567	2.52852	2.59324	2.66568	2.57927	4.15031	4.10657	3.85642	3.87365	3.66271	3.69914	4.19094	4.1426	4.17361	4.07651
257.246	257.241	257.251	918.887	918.183	931.98	60	13	14	14	5	12	3.6874	3.56279	3.61454	3.54917	3.68944	3.57176	3.4984	3.51542	3.42141	3.43336	3.60459	3.58191	3.18431	3.46539	3.54648	3.45956	3.41069	3.49227	3.55322	3.48971	3.53903	3.40161	3.47185	3.5854	3.59501	3.55735	3.51523	3.49466	3.64747	3.45412	3.55746	3.57149	3.56497	3.4346	3.43368	3.6993	3.36896	3.47918
257.955	257.951	257.958	451.53	450.265	452.484	52	11	14	12	6	8	3.66927	3.53899	3.53473	3.57597	3.55894	3.6574	3.75333	3.61815	3.67485	3.64397	3.65459	3.61677	3.47137	3.7554	3.46522	3.68343	3.68559	3.63562	3.64883	3.64075	3.49578	3.58839	3.72242	3.69242	3.5168	3.68167	3.68851	3.60531	3.63436	3.69235	3.72508	3.62769	3.47427	3.5636	3.49119	3.44555	3.45103	3.65082
258.103	258.099	258.105	158.241	157.138	164.352	42	12	0	14	3	13	3.96703	3.9564	3.93404	4.02433	4.03363	3.76827	3.8025	3.77422	3.80286	3.71282	3.77913	3.66712	3.63696	2.18941	2.42727	2.30425	2.44156	2.34308	2.1074	2.3418	2.30216	2.48678	2.29331	2.2479	1.93423	2.11423	2.31369	2.2829	3.75346	3.7578	3.57213	3.50385	3.30493	3.23863	3.80351	3.83424	3.67494	3.64587
258.112	258.111	258.118	408.199	407.877	416.397	47	13	0	15	5	13	4.74875	4.61654	4.55298	4.6201	4.46654	4.50708	4.45533	4.53111	4.36984	4.37047	4.42297	4.32019	4.29611	2.52681	2.53193	2.48661	2.55581	2.65887	2.61221	2.73349	2.77656	2.64822	2.49988	2.60061	2.4872	2.55137	2.66784	2.57453	4.31164	4.19981	3.65413	4.0625	3.91963	4.14331	4.46202	4.45928	4.51178	4.34676
258.951	258.924	258.954	451.677	450.961	458.625	63	11	14	14	6	13	3.87029	3.82404	3.73165	3.90788	3.7562	3.82337	3.8426	3.77185	3.8485	3.71167	3.65678	3.87512	3.82318	3.90842	3.88081	3.76246	3.79564	3.86902	3.88655	3.7666	3.81879	3.84357	3.80731	3.74899	3.7502	3.8559	3.85789	3.8621	3.85014	3.86516	3.81917	3.81771	3.85607	3.84806	3.61162	3.78484	3.58111	3.85656
259.115	259.111	259.116	158.235	157.476	168.179	49	13	2	15	6	13	6.22857	6.216	6.24367	6.27109	6.20115	5.98004	6.01072	6.06315	6.03402	5.93617	5.966	5.92265	5.92301	2.98548	2.92009	2.98345	2.96181	2.94397	3.0425	2.91866	2.84843	2.9332	2.75826	3.00706	3.02053	3.04929	2.78185	3.03791	6.02237	5.96349	5.73299	5.6959	5.52076	5.62398	6.03229	6.01266	6.02229	5.95025
260.118	260.117	260.118	158.22	157.476	164.352	47	13	0	15	6	13	5.30833	5.29699	5.32394	5.36059	5.27585	5.03746	5.06717	5.12184	5.08489	5.00562	5.02982	5.00694	4.99918	2.52634	2.53061	2.53575	2.51629	2.55461	2.60646	2.63309	2.36972	2.37896	2.51661	2.60096	2.52764	2.39037	2.63216	2.61507	5.0905	5.02396	4.79464	4.76106	4.59116	4.68258	5.09437	5.07702	5.08994	5.02164
261.129	261.118	261.13	152.11	150.952	164.352	108	13	15	15	6	13	5.09441	5.1332	5.12023	5.10478	5.10374	5.03012	5.05083	5.0114	5.03439	4.30425	4.85121	4.83414	4.8419	5.07228	5.03603	5.04676	5.02769	5.06575	4.90619	4.92308	4.91998	4.87192	4.88374	5.03732	2.68397	5.03582	5.03995	5.08966	5.02117	5.02908	4.90855	4.92695	4.93147	4.94683	5.09581	5.09514	5.05159	5.0475
262.023	262.021	262.028	199.686	198.745	201.983	32	10	0	15	1	6	3.64431	3.70518	3.32625	3.48569	3.31646	3.97422	3.66723	3.70245	3.47101	4.1449	4.06391	4.11199	4.03624	2.43571	2.77006	2.46662	2.72539	2.42856	2.24032	2.28428	2.14149	2.20438	2.17912	2.58884	2.35441	2.45308	2.56383	2.49143	3.07295	2.81504	2.49798	2.77701	2.68107	2.90038	3.57472	3.54304	4.13734	3.6995
262.041	262.038	262.044	258.667	258.026	259.552	43	11	0	13	5	13	3.62639	3.91659	3.6978	3.80716	3.70827	3.66669	3.45657	3.72565	3.69779	3.61449	3.29791	3.4902	3.51817	3.0218	2.60053	2.24761	2.43466	1.90244	1.96703	2.15899	2.22926	2.17016	2.18465	2.27026	2.47415	2.357	2.19031	2.54473	3.56001	3.53718	3.45209	3.49322	3.31894	3.26729	3.60937	3.67862	3.69161	3.60381
262.133	262.131	262.134	151.668	150.737	157.463	62	13	15	15	6	13	4.10749	4.14201	4.181	4.15062	4.17478	4.11642	4.10395	4.08609	4.09983	3.9278	3.92772	3.83383	3.85147	4.13027	4.06955	4.08848	4.05565	4.10038	3.94379	3.96562	4.00016	3.93709	3.93422	4.06313	4.08606	4.07747	4.07163	4.14525	4.1083	4.11077	3.92335	3.97457	3.94844	3.88109	4.1384	4.13863	4.08821	4.0763
262.155	262.151	262.177	289.465	283.273	290.218	46	13	10	10	2	9	3.32024	3.82941	3.67075	3.91463	3.9525	3.85945	4.10558	4.2268	4.03184	3.95702	4.06856	4.20014	3.93833	4.03068	3.90746	4.22289	4.39315	4.36822	2.18391	2.29404	2.5586	1.97167	2.44197	3.57614	3.50552	3.73097	4.07475	4.32694	3.90535	4.17634	2.36592	0.486646	2.84199	2.24363	3.80671	3.89082	3.85966	3.69996
263.124	263.12	263.13	367.496	364.975	369.374	55	12	11	12	6	13	4.05162	3.96726	3.96485	3.80439	3.96352	3.50444	3.86867	3.64292	3.72382	4.30843	4.38749	4.40235	4.44684	3.61276	3.68616	3.50684	3.44868	3.1995	4.19555	4.39062	4.35123	4.36578	4.36648	3.55766	3.53528	3.48334	3.4879	2.95417	3.65012	3.60612	4.49749	4.40107	4.38201	4.47708	3.73127	3.55279	3.75635	3.26698
264.093	264.091	264.094	158.255	157.476	164.352	46	13	0	14	6	13	4.23433	4.22341	4.28187	4.32472	4.22474	3.87096	3.98328	3.94535	3.9786	3.92984	3.97369	3.89878	3.88367	2.48619	2.34254	2.53486	2.53294	2.52265	2.63518	2.39849	2.58492	2.6277	2.54923	2.47604	2.394	2.27891	2.29995	2.64103	3.97552	3.90715	3.55671	3.58509	3.18762	3.44848	4.01849	4.10464	4.00535	3.90935
264.939	264.937	264.941	451.81	448.592	453.087	63	13	15	15	6	13	4.19767	4.24939	4.25958	4.16601	4.26012	4.25304	4.25295	4.2512	4.28258	4.21391	4.25506	4.21898	4.19946	4.27223	4.25838	4.2821	4.26977	4.27631	4.21994	4.22231	4.23463	4.27748	4.21805	4.21468	4.24338	4.27873	4.27999	4.28855	4.26716	4.29602	4.08084	4.17106	4.23101	4.20653	4.25773	4.20897	4.26452	4.23048
266.171	266.139	266.176	428.84	412.295	430.768	58	11	15	14	5	9	3.53213	3.23628	3.23296	3.4299	3.44196	3.75349	3.23775	3.25434	3.38366	3.56021	3.45885	3.58756	3.58226	3.63783	3.53865	3.42284	3.57572	3.71776	3.64349	3.62114	3.72262	3.73395	3.66703	3.92644	3.55244	3.63906	3.63814	3.60638	3.5048	3.40388	3.5769	3.51151	3.56513	2.60564	3.31431	3.66379	3.38801	3.48916
266.207	266.204	266.209	596.501	595.803	596.847	26	3	15	4	4	0	2.91623	3.05656	2.70627	2.78267	2.80162	2.77083	2.78793	2.94009	2.9337	2.93506	2.81223	2.95642	3.00588	4.29188	4.29549	4.25124	4.28732	4.26794	4.22689	4.18004	4.15223	4.12284	4.15304	4.33331	4.29253	4.31952	4.37102	4.29238	3.30964	3.43082	3.12629	3.35753	3.37677	3.1012	2.9481	3.54256	2.97721	3.43738
266.937	266.936	266.943	451.864	450.873	461.109	63	13	15	15	6	13	4.03979	3.99947	4.04677	4.05829	4.02421	4.10845	4.04724	4.07778	4.09868	3.98549	4.06261	3.97525	3.97202	4.04669	3.93139	4.13152	4.11205	4.14984	4.02657	3.95218	4.05434	3.95723	4.05407	3.95819	4.0914	4.06467	4.10169	4.0978	4.09114	4.0325	4.07936	4.05199	4.05313	4.06949	4.10119	4.05701	4.09764	4.07433
267.119	267.117	267.122	197.347	196.346	204.104	62	13	8	11	4	13	4.49891	4.22683	4.19561	4.15773	4.2079	4.02337	4.01026	4.02733	4.04418	4.66969	4.74194	4.71837	4.68317	3.68687	3.66324	3.6737	3.58394	3.25756	4.47482	4.53562	4.75235	4.77461	4.53923	3.89882	3.39476	3.72584	3.76635	3.75103	3.96898	3.71161	4.63014	4.82484	4.78706	4.8277	3.98438	4.16297	4.01981	4.0098
267.12	267.119	267.139	372.656	368.719	377.446	49	13	10	10	3	10	4.93124	4.4998	4.73003	4.57573	4.87066	5.06524	5.35043	5.21665	5.30179	4.92373	5.0518	4.87073	5.22962	5.15867	5.22418	4.89033	4.97519	5.21341	3.76412	3.75179	3.70879	3.7231	3.73217	5.12374	4.98777	5.03949	5.2022	4.80485	5.09345	4.88836	3.79112	3.66483	3.13678	3.82456	5.0334	4.99716	5.03143	4.86547
267.12	267.119	267.123	224.877	223.782	226.366	51	13	7	13	5	13	4.22724	4.25551	4.23507	4.22727	4.25929	4.03954	3.9876	4.03175	4.00508	4.72164	4.70232	4.69837	4.7189	3.70551	3.59416	3.73213	3.7392	3.70495	4.52816	4.59288	4.56614	4.55664	4.59028	4.02012	3.78294	3.79553	3.74836	3.81426	4.06641	3.77647	4.6703	4.66524	4.60584	4.64963	4.06083	4.01641	4.02449	3.9226
267.12	267.119	267.127	430.794	424.971	431.031	47	13	10	10	2	10	4.92486	4.60952	4.62583	4.66941	4.9321	5.05617	5.39737	5.19345	5.35101	5.05984	5.22515	5.03121	5.36976	5.18232	5.24307	4.86612	4.9307	5.12854	3.74147	3.65268	3.60416	3.63814	3.64839	5.15135	4.97716	5.00862	5.18165	4.7777	5.08846	4.87483	3.72036	3.71392	3.73145	3.8215	5.08193	5.04238	4.97054	4.84287
267.12	267.119	267.125	395.734	395.448	398.502	50	13	12	11	4	10	5.27578	5.13495	5.03744	5.01199	5.30346	5.47722	5.7643	5.5598	5.72081	5.41824	5.53662	5.38397	5.71024	5.77624	5.83152	5.29077	5.34478	5.51852	3.67603	3.51054	3.74129	3.7172	3.75261	5.74229	5.59785	5.64031	5.5756	5.18774	5.48507	5.27922	3.83932	3.17982	3.83955	3.9856	5.46093	5.40394	5.35016	5.45975
267.123	267.108	267.128	524.913	524.406	543.778	75	13	15	15	6	13	4.54733	4.49541	4.49673	4.4783	4.48572	4.33283	4.38446	4.38422	4.40434	4.22368	4.17579	4.19272	4.24621	4.38161	4.34122	4.34447	4.25667	4.3123	4.18128	4.2823	4.17103	4.11245	4.23635	4.33609	4.40696	4.34962	4.37429	4.39358	4.37038	4.29687	4.17235	4.15673	4.04675	4.20754	4.44631	4.40076	4.36888	4.32525
268.103	268.101	268.118	42.9664	41.0925	43.911	49	13	5	13	5	12	3.51004	3.72146	3.20599	3.62343	3.65829	3.67483	3.62553	3.70401	3.63448	3.4148	3.56494	3.6506	3.64153	3.43671	3.28335	2.83752	3.11892	2.75086	3.07588	2.68847	2.96187	2.93756	2.64257	2.89573	2.94609	3.16117	3.0838	2.74485	3.73763	3.57189	3.64076	3.73992	3.46525	3.60892	3.58807	2.71069	3.62615	3.69912
268.123	268.122	268.125	395.741	395.444	396.475	46	13	10	10	2	11	4.42448	4.08417	4.10708	4.12031	4.41376	4.62168	4.91216	4.67597	5.06927	4.55997	4.68814	4.54435	4.85782	4.94245	4.77934	4.45497	4.4929	4.67074	3.0533	3.08416	3.11665	2.99363	3.07604	4.65658	4.53299	4.82079	4.71133	4.33434	4.61638	4.41931	3.10981	3.12395	3.09223	3.29828	4.61339	4.53497	4.49664	4.39914
268.123	268.122	268.125	372.691	372.437	372.876	44	13	10	10	2	9	3.9763	3.65829	3.7241	3.58627	3.98607	4.19991	4.48766	4.25422	4.4373	4.10572	4.19638	3.94918	4.35369	4.27822	4.36285	4.0236	4.11729	4.39673	3.10328	3.01638	2.98223	3.05481	3.11078	4.24791	4.12875	4.16484	4.34324	3.93127	4.2155	4.00611	3.04679	3.11544	3.01229	3.04097	4.17993	4.12195	4.07137	4.04017
268.123	268.114	268.125	430.795	422.822	431.779	46	13	10	10	2	10	4.03037	3.75259	3.52641	3.72367	4.06026	4.21465	4.55009	4.29032	4.49037	4.21637	4.34505	4.18626	4.51272	4.30465	4.37439	3.97618	4.02913	4.25867	2.94766	2.93051	3.04912	2.9902	3.05817	4.27838	4.12864	4.16771	4.34475	3.92272	4.20103	4.03055	3.05295	3.1094	3.07607	3.11656	4.24029	4.18123	4.09459	3.93186
269.126	269.123	269.15	395.829	381.485	400.36	70	10	14	15	6	10	3.38838	3.41829	3.38976	3.48968	3.47737	3.80266	3.98411	3.77904	3.99273	3.71326	3.81889	3.7291	3.92481	3.82561	3.89826	3.47115	3.6503	3.81409	3.56398	3.80991	3.55459	3.59453	3.65842	3.82778	3.55503	3.58454	3.85267	3.50211	3.66713	3.57769	3.65574	3.57665	3.56517	3.4935	3.66142	3.72524	3.54439	3.39875
269.208	269.206	269.209	679.425	679.079	679.86	62	13	15	15	6	13	4.20457	4.32769	4.32972	4.33463	4.35446	4.29443	4.32465	4.33202	4.35287	4.4569	4.48819	4.49011	4.53349	4.32632	4.28888	4.27221	4.35404	4.24214	4.28724	4.08929	4.13899	4.08376	4.11048	4.46035	4.38192	4.38675	4.32626	4.29531	4.35929	4.27989	4.08864	4.30652	4.2595	4.13844	4.25584	4.34769	4.32391	4.38826
270.036	270.035	270.062	305.634	305.106	310.084	34	10	1	15	1	7	4.23496	4.36843	3.92609	4.13603	3.69809	3.8945	3.61392	3.46777	3.31173	3.77645	3.52471	2.81174	2.95159	1.81321	2.31857	2.16007	2.35955	2.41815	1.92732	2.20355	2.22911	2.38608	2.25356	2.01619	2.20171	2.36397	2.27113	2.10968	2.68809	2.60522	2.68166	2.65357	2.51439	3.18261	4.11466	3.94843	4.01103	3.76583
270.211	270.206	270.216	679.341	678.385	682.844	60	13	14	14	4	13	3.27097	3.29189	3.49574	3.49163	3.44953	3.38762	3.25057	3.44065	3.49856	3.5768	3.71841	3.69073	3.72585	3.48514	3.34757	3.45975	3.47173	3.2486	3.24704	3.20362	2.98161	2.98209	3.21845	3.62297	3.45186	3.60228	3.53799	3.43804	3.55856	3.36578	3.2224	3.40656	3.42942	3.37815	3.4458	3.40919	3.30404	3.4059
270.278	270.273	270.288	873.001	871.24	876.052	53	9	13	13	6	11	3.0741	3.31988	3.31831	3.33927	3.32785	3.22634	3.30196	3.36868	3.35403	3.25096	3.35818	3.29659	3.30346	2.91143	3.19593	3.42509	3.09243	3.32004	3.16991	3.23224	3.33462	3.209	3.14453	3.28674	3.31514	2.96484	3.20082	3.20538	3.25918	3.43327	3.25891	3.16226	3.13013	3.17852	3.22832	3.36159	3.2468	3.21825
271.029	271.026	271.033	199.604	198.745	201.645	33	12	0	15	1	5	3.82312	3.91923	3.59968	3.64464	3.21861	4.14743	3.73362	3.88476	3.69796	4.3119	4.25132	4.27018	4.1906	2.23791	2.41088	2.26712	2.47449	2.31079	2.07057	2.10394	1.73447	2.45655	2.12886	2.42377	2.47464	2.35127	2.20144	2.16708	2.99678	2.78967	2.21784	2.7204	2.7416	3.23204	3.66666	3.79418	4.26978	3.81988
271.148	271.133	271.151	270.713	259.783	279.312	52	8	10	13	6	10	3.33882	3.45324	3.60267	3.50908	3.59177	3.58605	3.45608	3.49733	3.70827	3.45557	3.85464	3.71021	4.1715	3.23243	3.6214	2.90249	3.42604	3.4578	4.1944	4.06834	4.23478	4.56448	4.65734	3.79026	3.61231	3.14393	3.60179	3.31199	3.33565	3.09514	4.01433	4.56392	4.02943	4.37941	3.58755	3.52542	3.13146	3.28273
271.185	271.183	271.187	479.94	479.052	480.795	61	13	14	15	6	13	3.82478	3.80541	3.81517	3.75662	3.73623	3.74274	3.77923	3.68227	3.70436	3.64024	3.76162	3.8451	3.85732	3.87377	3.88092	3.62525	3.71532	3.75918	3.64553	3.56023	3.56187	3.52396	3.62733	3.91029	3.76864	3.77533	3.85401	3.78064	3.80225	3.55189	3.42176	3.40911	3.6563	3.63446	3.76521	3.62454	3.91068	3.74281
273.129	273.112	273.133	227.278	217.626	237.544	39	11	0	8	2	13	3.52628	3.36833	3.45408	3.54942	3.30864	3.57588	3.31941	3.59302	3.38216	3.34682	3.65489	3.63321	3.54336	2.61962	2.64614	2.72086	2.72194	2.65843	2.86321	2.92442	2.82441	2.81711	2.89388	2.76589	2.45254	2.65917	2.7686	2.87595	3.49398	3.00295	3.47425	3.40202	3.18274	3.30506	3.49568	3.43102	3.34538	3.29213
273.165	273.159	273.168	335.477	335.202	339.87	66	13	15	15	6	13	4.08731	4.01972	3.94776	3.86326	3.86486	3.87913	3.9764	3.89487	3.89611	4.50177	4.48656	4.51287	4.5387	4.02655	4.07177	3.93946	3.99436	4.0005	4.46816	4.56013	4.53618	4.50576	4.54282	4.06229	3.97784	3.98691	4.0226	3.94596	3.90794	3.90191	4.54421	4.44872	4.5226	4.5518	4.0428	4.03048	3.95604	3.9428
273.166	273.157	273.167	277.439	266.923	289.303	66	13	15	15	6	13	4.28402	4.10242	4.17749	4.01485	4.18728	4.26999	4.37215	4.38525	4.27183	4.1978	4.39989	4.22478	4.46006	4.20104	4.20518	3.95992	4.09115	4.13681	4.87197	4.56373	4.84675	5.04855	5.16706	4.35629	4.12764	4.18704	4.25297	3.88498	4.18324	4.06976	4.39474	5.21394	4.71316	4.92167	4.2946	4.22968	4.14609	4.0078
274.089	274.085	274.093	307.126	305.747	307.769	45	11	0	15	6	12	3.56713	3.80385	3.63353	3.89857	3.77963	3.78042	3.87059	3.99989	3.86254	3.36465	3.3603	3.21394	3.47218	2.62874	2.41686	2.27657	2.50127	2.45804	2.7511	2.63797	2.72821	2.61896	2.81214	2.36329	2.21969	2.34842	2.44764	2.4876	3.8015	3.65883	3.70089	3.04912	3.1712	3.40071	4.02181	4.12606	3.97607	3.79537
274.09	274.086	274.091	45.7927	44.8053	46.4952	39	13	0	8	5	13	3.51662	3.66552	3.49924	3.73151	3.50682	3.68385	3.41055	3.38763	3.4948	3.31014	3.37858	3.06521	3.22893	2.53679	2.8918	2.61641	2.78579	2.72896	2.46521	1.73988	2.32766	2.28586	2.20453	2.80146	2.61725	2.51728	2.55205	2.49094	3.35835	3.24776	3.4597	3.36761	3.24326	3.39013	3.55166	2.44204	3.47492	3.44541
274.273	274.272	274.274	513.29	512.877	513.724	62	13	15	15	6	13	4.38363	4.45805	4.4927	4.44456	4.48074	4.48237	4.47959	4.49612	4.47519	4.4664	4.46122	4.47028	4.45559	4.48357	4.49864	4.48029	4.48513	4.50259	4.46314	4.36161	4.47278	4.45701	4.4627	4.4798	4.48898	4.51825	4.49995	4.36411	4.46383	4.48337	4.46206	4.46173	4.45502	4.45703	4.49008	4.3593	4.48501	4.47919
275.108	275.083	275.11	154.313	149.93	164.705	113	13	15	15	6	13	4.16014	4.10547	4.00087	4.02739	4.06926	4.01966	3.9904	4.00045	4.07938	3.62672	3.71132	3.73556	3.73871	4.06317	3.97539	4.02721	4.05982	4.11894	3.84322	3.56782	3.67681	3.71017	3.91783	4.21721	4.10754	4.00051	4.08172	4.00477	4.02397	3.9696	3.80972	3.78232	3.70864	3.68296	4.02528	3.97434	4.01401	4.06736
275.109	275.108	275.115	70.4632	64.9032	71.6377	46	13	0	13	6	13	4.46861	4.31697	4.47037	4.5682	4.88924	4.38279	4.46833	4.79461	4.79462	4.43184	4.53468	4.52115	4.98357	2.67528	2.74004	2.75675	2.68785	2.85129	2.74352	2.70224	2.68239	2.59659	2.71227	2.7983	2.74567	2.80727	2.74773	2.86113	4.89118	4.52238	4.48259	4.28507	4.46256	3.95324	4.54336	3.03207	4.58625	4.66287
275.144	275.139	275.146	189.649	189.093	191.631	28	3	8	7	6	4	3.39266	3.22669	3.36489	3.35316	3.37244	3.41071	3.39961	3.3287	3.2263	3.40834	3.45364	3.42838	3.11208	3.3906	3.1932	3.15619	3.22799	3.31136	3.99747	4.00109	4.04487	4.0133	3.99576	3.21326	3.28046	3.26799	3.1783	3.31051	2.87988	3.06145	4.03671	3.97184	3.95256	3.9901	3.30073	3.31712	3.37832	3.26435
275.276	275.268	275.278	513.259	512.664	516.793	62	13	15	15	5	12	3.43693	3.72704	3.74126	3.56833	3.71074	3.64834	3.78035	3.7005	3.65626	3.71966	3.66182	3.62671	3.59332	3.64263	3.65321	3.73602	3.73781	3.71734	3.71387	3.44481	3.62549	3.7118	3.6541	3.72497	3.79513	3.69708	3.70508	3.62125	3.67358	3.66419	3.73711	3.76015	3.67819	3.53156	3.7686	3.64868	3.54902	3.72986
275.925	275.922	275.928	451.69	450.362	453.817	47	11	10	9	6	11	3.5367	3.38163	3.61481	3.51482	3.43322	3.39877	3.39125	3.38526	3.38803	3.4929	3.16119	3.26147	3.32094	3.40125	3.39208	3.52399	3.5606	3.4782	3.27335	3.23781	3.54991	3.53113	3.48428	3.2911	3.40966	3.57268	3.58157	3.56713	3.55181	3.52372	3.45011	3.50824	3.52971	3.31207	3.46161	3.56273	3.47745	3.46555
276.05	276.048	276.054	351.887	351.423	352.14	38	13	0	14	1	10	4.493	4.28578	4.24344	4.23493	4.08976	4.08763	4.03244	4.19464	3.9837	3.96403	4.11916	3.55916	3.73218	2.71716	2.85789	2.78252	2.86381	2.77143	3.35502	3.4836	3.42088	3.44506	3.42887	2.919	2.85258	2.8274	2.80322	2.79832	3.3345	3.15958	3.58787	3.55384	3.4276	3.80824	4.23979	4.32238	4.26845	4.00745
276.933	276.929	276.935	451.694	451.011	452.365	61	12	15	15	6	13	3.47434	3.52636	3.68975	3.66284	3.71728	3.70234	3.65509	3.74975	3.72252	3.78534	3.79901	3.73723	3.67831	3.76115	3.75355	3.55973	3.72877	3.7707	3.47564	3.76128	3.7857	3.69127	3.70132	3.69019	3.66851	3.68911	3.75353	3.79537	3.75847	3.78517	3.78317	3.75497	3.64202	3.77385	3.71391	3.69433	3.70113	3.76131
277.098	277.094	277.123	151.906	143.719	164.352	86	12	14	15	5	13	3.70488	3.67024	3.66587	3.72862	3.37994	3.79187	3.73413	3.69339	3.65943	3.44076	3.35511	3.57309	3.43223	3.64325	3.69112	3.67211	3.72493	3.65732	3.56094	3.59413	3.4121	3.43503	3.22203	3.67623	3.75425	3.75359	3.62018	3.73556	3.77172	3.70581	3.3846	3.60721	3.47119	3.62187	3.8279	3.69585	3.73987	3.5116
277.104	277.101	277.13	277.311	270.659	298.183	84	12	8	10	5	13	3.79022	3.65132	3.78576	3.80109	3.77582	3.6332	3.67288	3.53206	3.84294	4.62603	4.65386	4.67396	4.66313	3.10028	3.04825	3.15627	2.83271	3.13129	4.40809	4.47392	4.47535	4.39459	4.4423	3.7472	3.09741	3.20325	3.20475	3.12159	3.29556	3.32122	3.56328	4.60516	4.77538	4.57483	3.61748	3.64474	3.59363	3.51652
277.14	277.139	277.141	492.696	492.361	493.093	62	13	15	15	6	13	4.38214	4.39723	4.38528	4.36278	4.42708	4.45591	4.48677	4.48378	4.4778	4.40375	4.40191	4.41194	4.42309	4.43315	4.41591	4.37051	4.36423	4.41359	4.35391	4.41359	4.43131	4.38982	4.39869	4.38636	4.34541	4.35221	4.36328	4.34326	4.37274	4.4579	4.3933	4.40588	4.41109	4.38824	4.22496	4.40898	4.39569	4.40299
277.178	277.158	277.179	535.466	527.145	545.594	92	13	15	15	6	13	4.27536	4.30342	4.32253	4.34138	4.38948	4.08832	4.14866	4.09329	4.17607	4.3608	4.38172	4.39002	4.45538	4.18719	4.21979	4.25915	4.28825	4.33788	4.33577	4.38328	4.35501	4.34657	4.43023	4.32208	4.3119	4.31455	4.38383	4.37604	4.3433	4.22501	4.74717	4.50568	4.40309	4.40743	4.27964	4.2809	4.31281	4.35623
278.143	278.14	278.146	492.728	492.332	504.054	59	12	14	12	6	13	3.59956	3.48487	3.53977	3.56261	3.62061	3.4502	3.57725	3.68983	3.51448	3.60043	3.54175	3.55649	3.68334	3.55207	3.55889	3.52572	3.54292	3.57559	3.46412	3.59566	3.64126	3.5441	3.59208	3.49307	3.55371	3.5126	3.51906	3.43291	3.50518	3.60039	3.56037	3.50498	3.50554	3.55156	3.23322	3.59002	3.54142	3.55275
278.181	278.175	278.184	535.422	534.732	542.388	60	11	14	14	6	12	3.53752	3.56161	3.52125	3.63996	3.58724	3.23553	3.47717	3.40795	3.34895	3.61853	3.50818	3.71276	3.68841	3.09992	3.48709	3.58458	3.4532	3.31833	3.56367	3.68709	3.611	3.4706	3.75871	3.52252	3.54271	3.47701	3.69357	3.55257	3.64414	3.35384	3.99435	3.80453	3.64795	3.69592	3.46966	3.57796	3.47466	3.55159
278.608	278.603	278.611	524.893	524.069	526.273	50	13	13	11	4	9	3.50631	3.53129	3.64786	3.48424	3.5816	3.21308	3.25298	3.34592	3.38162	3.03962	3.08688	3.1538	3.01755	3.2805	3.36653	3.37079	3.04968	3.27783	2.9442	3.26106	3.19637	3.15896	2.97835	3.29651	2.6957	3.19094	3.16432	3.46781	3.35319	3.31754	3.26404	2.89833	2.9902	3.03762	3.43459	3.44214	3.35697	3.24807
279.12	279.118	279.131	292.251	281.056	303.68	78	13	13	15	6	13	4.48201	4.30328	4.45404	4.30515	4.40273	4.34735	4.17777	4.21567	4.22806	5.00906	5.0324	5.06376	5.04189	3.54886	3.5482	3.2819	3.28586	3.57923	4.7859	4.84861	4.86022	4.78103	4.84707	4.10348	3.58453	3.62959	3.82279	3.24027	3.94897	3.80886	5.01821	5.00146	4.87281	4.93422	4.09033	3.99772	4.02597	3.96884
280.123	280.119	280.128	292.121	291.291	298.434	45	11	5	8	4	13	3.55918	3.52058	3.51891	3.37174	3.35973	3.44587	3.12235	3.46272	3.19222	4.30265	4.34116	4.39036	4.18544	2.88232	2.94809	2.92447	2.83446	2.85219	4.09486	4.12785	3.96828	3.86621	4.05669	3.37933	2.80064	3.03028	3.03885	2.75372	3.3188	2.94172	4.23437	4.11618	3.97832	4.05564	3.04719	2.80409	3.23843	3.21419
281.097	281.094	281.1	158.307	157.569	165.029	47	13	0	14	6	13	3.82776	3.86794	3.97873	3.9692	3.97758	3.75019	3.82694	3.83073	3.80211	4.02375	4.08263	4.1202	4.05373	2.6747	2.46766	2.75231	2.71356	2.56988	3.1845	3.25085	3.17982	3.22846	3.20988	2.79878	2.59986	2.78649	2.66214	2.8172	3.69949	3.55473	3.85128	3.78043	3.57033	3.58484	3.76934	3.72721	3.79553	3.61633
281.131	281.106	281.146	224.054	218.326	238.473	63	7	8	6	6	12	3.84602	3.71439	3.78297	3.5564	3.52923	3.60069	3.62731	3.6506	3.41914	4.45835	4.50328	4.50389	4.48115	3.14783	3.11942	3.0258	2.37361	3.07707	4.12935	4.16501	4.1195	4.16871	4.21136	3.4997	2.36974	3.18894	3.30562	2.77627	3.13016	2.72928	4.38442	4.1916	4.28521	4.29514	3.5469	2.86775	3.51097	3.54344
281.171	281.168	281.172	712.653	711.155	713.154	63	13	15	15	6	13	4.30445	4.22313	4.22373	4.2588	4.21092	4.37184	4.14811	4.09561	4.03394	3.94091	4.23185	4.34708	4.55394	4.32806	4.24057	4.05695	3.93173	4.22001	3.99227	3.88531	3.88172	3.80352	3.84685	4.26208	4.19611	4.14783	4.20625	4.23441	4.14268	4.08597	3.88224	3.93852	4.18634	4.12051	4.16682	4.14112	4.28539	4.17067
283.117	283.116	283.126	487.666	487.304	494.271	64	13	15	15	6	13	3.84593	3.93037	3.97677	3.83803	3.83596	3.95461	4.07621	4.06893	3.94272	4.16914	4.13551	4.15644	4.2013	4.22561	4.35157	4.34606	4.17904	4.23782	4.06854	4.11703	4.17359	4.08969	4.13996	4.04482	3.93764	3.99245	4.03817	3.98466	3.94427	4.29634	4.21037	4.07096	4.05227	4.13898	3.87751	3.94318	4.02621	4.06762
283.118	283.115	283.122	442.162	441.423	443.551	47	8	11	12	6	9	3.46481	3.42625	3.34083	3.53857	3.36358	3.25653	3.26131	3.47088	3.49261	3.75942	3.85634	3.83459	3.86402	3.78962	3.76275	3.78347	3.58707	3.80318	3.76273	3.85738	3.77049	3.73617	3.75885	3.2598	3.41179	3.41011	3.42884	3.14147	3.17827	3.78682	3.93495	3.80826	3.82957	3.84671	3.10082	3.3707	3.37921	3.40233
283.173	283.165	283.175	182.087	181.393	185.736	64	13	15	15	6	12	4.12171	4.02804	4.0164	3.95615	3.97972	4.10614	4.05134	4.05394	4.17336	3.59537	3.75727	3.74294	3.71421	3.9431	4.08177	4.00264	4.0487	3.99518	3.77453	3.85387	3.75974	3.68621	3.77671	4.11166	4.12627	4.08214	4.11642	3.99	4.07683	3.91344	3.74164	3.80368	3.60131	3.72599	3.89725	4.03446	4.07704	4.12572
285.13	285.114	285.133	291.705	282.918	296.486	62	13	11	14	4	13	4.0712	4.06549	3.83829	3.97547	4.04735	3.84123	4.02151	4.03685	4.08516	4.04843	4.07182	3.95997	4.25134	3.86711	3.83151	3.82176	3.28645	3.7461	3.39502	3.12689	3.35098	3.24115	3.40882	4.03852	4.0464	3.52638	3.76015	3.75375	3.99395	3.92039	3.43138	3.62138	3.44624	3.50791	4.20666	4.07645	3.93712	3.78539
285.202	285.195	285.204	570.576	569.931	571.827	55	13	11	14	4	12	3.24387	3.36032	3.49899	3.55944	3.5708	3.63074	3.6766	3.65853	3.63902	3.85919	3.89313	3.78177	3.93289	3.70929	3.36944	3.66826	3.84004	3.61062	3.61621	3.32405	3.31423	3.13332	3.02236	3.88686	3.7782	3.80383	3.62804	3.76675	3.60696	3.57892	3.24772	3.75937	3.50591	3.34045	3.38086	3.52047	3.56692	3.82398
286.096	286.09	286.1	524.841	524.406	537.968	64	13	15	15	6	13	4.51441	4.44573	4.51185	4.49742	4.45032	4.22872	4.32306	4.3519	4.35883	4.04134	3.97278	4.03422	4.10011	4.33311	4.29185	4.35627	4.14575	4.30342	4.09749	4.19843	4.14789	4.09758	4.14184	4.24943	4.3629	4.33586	4.28515	4.40381	4.32436	4.30603	4.13182	4.07364	4.00548	4.14125	4.42241	4.32679	4.26795	4.24395
286.597	286.596	286.599	524.811	524.406	525.089	62	13	15	15	6	13	4.03202	3.92383	4.04902	4.02024	3.98596	3.67832	3.72766	3.817	3.87658	3.48242	3.39505	3.51368	3.61093	3.86125	3.82023	3.86321	3.67497	3.78135	3.57324	3.76639	3.67049	3.64194	3.66216	3.78285	3.79779	3.85251	3.79739	3.91856	3.8327	3.81821	3.65976	3.43893	3.4464	3.56593	3.87376	3.8596	3.80215	3.74369
287.055	287.053	287.058	258.634	258.098	258.933	47	13	1	15	5	13	4.05328	4.09582	3.94552	4.07662	3.92324	4.00154	3.92015	3.91835	3.8899	3.84055	3.90169	3.75289	3.78024	3.15723	2.72785	2.68526	2.8185	2.73292	2.95783	2.86624	3.0799	3.11588	3.06482	2.77943	2.89245	2.60217	2.83696	2.79587	3.70817	3.84314	3.59071	3.74169	3.50067	3.58199	3.86272	3.90096	3.82577	3.78732
287.055	287.052	287.059	280.847	280.178	281.862	31	10	1	5	6	8	3.7325	3.25061	3.70297	3.54104	3.57434	3.4437	3.45312	3.75873	3.55045	3.39478	3.35275	3.11918	3.53637	3.43919	2.75983	2.76619	2.75105	2.70112	3.22545	2.97284	2.99614	3.32739	3.23844	2.7821	2.63857	2.67124	2.85017	2.88596	3.60936	3.73996	3.28775	3.49655	3.18312	3.41571	3.63738	3.5641	3.30606	3.44006
288.105	288.098	288.112	355.592	355.328	362.023	49	13	0	15	6	13	4.08751	3.95764	4.12643	4.12026	4.27082	4.47044	4.39901	4.44985	4.275	3.93639	3.92428	3.73204	3.73733	2.44147	2.33931	2.50443	2.46009	2.18852	2.68862	2.64563	2.60832	2.72702	2.46614	2.53285	2.22134	2.03406	2.2034	2.22485	4.32938	4.2275	4.27254	4.35761	4.06004	4.43118	4.79047	4.71119	4.55453	4.55621
288.252	288.25	288.254	585.075	584.629	585.523	61	13	15	14	6	13	3.66299	3.77382	3.87772	3.68117	3.74432	3.72331	3.64305	3.69539	3.70639	4.92681	4.35271	3.75139	3.57722	3.60348	3.6348	3.58853	3.43083	3.59087	3.55229	3.52724	3.53177	3.50681	3.5878	3.65886	3.59684	3.79089	3.72306	3.76599	3.83157	3.61168	3.60619	3.59728	3.58503	3.62531	3.66122	3.7006	3.75601	3.75143
289.124	289.117	289.128	199.437	198.899	205.516	54	10	13	13	6	12	3.50322	3.53883	3.53481	3.41276	3.32431	3.4842	3.21773	3.37847	3.5327	3.56412	3.41261	3.38665	3.45244	3.50365	3.5992	3.56792	3.60442	3.5839	3.5364	3.45693	3.28279	3.42753	3.51815	3.75167	3.62425	3.54816	3.34712	3.5129	3.63935	3.47547	3.38904	3.33021	3.29766	3.39088	3.56399	3.40843	3.4963	3.55287
290.267	290.263	290.273	521.556	520.624	522.592	57	13	13	14	5	12	3.32655	3.37355	3.4804	3.16861	3.53053	3.43233	3.50365	3.44474	3.36967	3.54777	3.38775	3.45528	3.39864	3.37588	3.35572	3.479	3.37717	3.42955	3.50796	3.0675	3.39976	3.40899	3.42921	3.48208	3.45361	3.10731	3.44852	3.13983	3.53798	3.4764	3.24932	3.29486	3.34042	3.4604	3.2407	3.27026	3.37397	3.47107
291.097	291.092	291.107	70.4972	65.3942	74.8371	60	13	12	13	5	13	4.08525	4.00318	3.948	3.94073	4.01159	3.88707	3.62513	4.23155	4.22255	3.59418	3.08996	3.88659	4.0564	3.96533	3.91793	3.79918	3.92045	3.94611	3.8099	2.89613	3.68879	3.66581	2.6147	4.07263	4.0008	4.1189	3.84425	3.0169	4.06404	4.02456	3.85465	3.68483	3.78429	3.8572	4.01769	3.08059	4.15103	4.13221
291.119	291.117	291.122	288.122	283.021	289.304	49	13	6	9	5	13	3.87943	3.75531	3.95883	3.8363	3.928	3.87543	3.82787	3.99768	4.02657	4.81515	5.03307	5.06181	5.03573	3.40646	3.45892	3.37526	3.47747	3.4855	4.6225	4.62855	4.69217	4.4436	4.66881	3.5848	3.43839	3.463	3.56127	3.30469	3.47453	3.51146	4.70573	4.85768	4.68609	4.75086	3.75065	3.79332	3.21819	3.68914
292.137	292.122	292.143	311.394	308.994	320.543	47	13	12	9	3	8	3.34448	3.45753	3.42248	3.53461	3.66314	3.20337	3.62085	3.83837	3.77007	3.53475	3.59678	3.37138	3.80588	3.46314	3.76196	3.87487	4.17612	3.68409	2.97072	2.99316	3.19753	3.17218	3.18197	3.48741	3.3893	3.4608	3.63105	3.61467	3.79123	3.67206	3.38473	3.41955	3.19436	3.09052	3.2067	3.3254	3.46476	3.56587
293.09	293.089	293.095	158.652	156.765	164.366	48	13	0	15	6	13	4.09911	4.06817	4.1168	4.09284	4.10966	4.0132	4.01609	4.04034	4.06617	4.0825	4.08863	4.0325	3.90498	2.7626	2.5614	2.42308	2.65025	2.743	2.88091	2.86946	2.84928	2.91649	2.97726	2.70749	2.76467	2.52633	2.73126	2.80866	4.06634	4.00327	3.92837	3.92516	3.81481	3.8438	4.00864	4.01557	3.99215	3.99995
293.093	293.089	293.13	229.468	225.305	237.635	50	12	1	13	5	13	4.02042	3.93279	4.02544	3.83149	3.97322	3.90887	3.77977	3.86564	3.86862	3.96295	3.90857	4.07582	3.87273	2.64692	2.73606	2.80089	2.87975	2.7903	3.24031	2.80591	3.39139	3.28598	3.32534	2.93434	2.82559	2.61396	2.78825	2.94775	3.8987	3.84559	3.71234	3.60905	3.71736	3.72818	3.83838	3.86044	3.87319	3.63823
293.098	293.089	293.105	198.306	190.264	201.306	49	13	0	15	6	13	3.93407	3.98233	3.94821	3.97442	3.96779	4.00269	3.83252	3.97513	3.94673	4.13085	4.15306	4.15649	4.04383	2.78848	2.66629	2.6053	2.68236	2.71651	3.23776	3.31534	3.30979	3.32577	3.22137	2.6325	2.63179	2.72529	2.67402	2.85171	3.83319	3.79815	3.8402	3.82622	3.55509	3.68312	3.90159	3.83942	3.9191	3.73714
293.134	293.132	293.143	273.934	265.505	275.293	55	10	13	10	5	13	3.62859	4.08864	4.03939	4.04471	4.05856	3.83178	3.19701	3.89763	4.00326	4.80809	4.86194	4.89955	4.86632	3.32252	3.33874	3.21354	3.56862	3.2962	4.62165	4.50237	4.45322	4.38181	4.50824	3.2244	3.20322	3.2597	3.19158	3.49413	3.3967	3.60958	4.64934	4.69288	4.50371	4.59396	3.84905	3.41867	3.55632	3.58793
294.939	294.937	294.943	451.729	450.89	453.938	61	12	15	15	6	12	3.82768	3.86056	3.82197	3.94804	3.90337	3.87658	3.92189	3.83396	3.87018	3.9786	3.89711	3.96599	3.8479	3.92731	3.94868	3.80793	3.73185	3.95871	3.8866	3.9406	3.92304	3.93642	3.96198	3.97683	3.91263	3.86208	3.93726	3.85869	3.92779	3.96414	3.85156	3.9341	3.94794	3.92273	3.92034	3.77077	3.94507	3.89214
295.124	295.115	295.149	233.234	225.021	258.458	115	13	7	15	6	13	4.29122	4.42645	4.46437	4.46111	4.34495	4.35683	4.30147	4.3208	4.3707	5.18968	5.2428	5.24612	5.21549	3.24257	3.16678	3.2723	3.23584	3.28181	4.65589	4.65986	4.68289	4.68332	4.71316	3.78302	3.15937	3.33038	2.96155	3.11341	3.87924	3.45962	5.03317	4.99256	4.85293	4.90097	4.04359	3.92238	4.02359	3.90432
295.188	295.185	295.191	577.025	576.362	577.477	60	13	13	15	6	13	3.8668	3.78441	3.80972	3.88243	3.89104	3.58026	3.65448	3.71974	3.49158	3.79263	3.8382	3.86505	3.85824	3.08614	3.27017	3.66232	3.75662	3.86156	3.52808	3.38485	3.64779	3.67679	3.74153	3.30895	3.37602	3.43595	3.6308	3.55807	3.85755	3.45148	3.6643	3.63697	3.69105	3.60983	3.74107	3.68312	3.71841	3.72983
295.189	295.181	295.195	535.416	525.274	545.298	66	13	15	15	6	13	4.3151	4.33257	4.35123	4.3781	4.41254	4.06548	4.09498	4.09657	4.15693	4.259	4.31205	4.34059	4.34462	4.1709	4.19278	4.23804	4.26161	4.29837	4.22361	4.24946	4.23981	4.24513	4.31744	4.31926	4.30267	4.33042	4.3893	4.34067	4.37539	4.23055	4.60283	4.42952	4.29074	4.27813	4.25167	4.29526	4.28841	4.3512
296.151	296.137	296.155	269.918	265.643	278.359	57	11	14	14	6	10	3.72724	3.72374	3.71097	3.76096	3.61212	3.53276	3.65015	3.44079	3.64206	3.76707	3.74205	3.56392	3.70619	3.59276	3.55614	3.6427	3.66386	3.49717	3.72845	3.71996	3.64322	3.68497	3.83395	3.51462	3.59899	3.58615	3.60042	3.57063	3.56811	3.48969	3.78824	3.46995	3.70395	3.46095	3.62591	3.66288	3.65552	3.64494
296.192	296.19	296.196	535.46	535.002	535.894	56	11	14	13	6	12	3.52368	3.66318	3.61458	3.62641	3.66242	3.38707	3.28873	3.3472	3.34592	3.45281	3.59207	3.57443	3.52235	3.38306	3.43443	3.50666	3.48276	3.57011	3.51973	3.4843	3.53214	3.48471	3.46325	3.59918	3.54419	3.56633	3.56246	3.62607	3.60482	3.36627	3.83395	3.69833	3.47361	3.39082	3.48682	3.51058	3.63683	3.64343
296.936	296.933	296.942	451.758	450.643	454.915	62	12	15	15	6	13	3.82099	3.8432	3.82043	3.8821	3.84664	3.73046	3.81869	3.80752	3.80372	3.77013	3.72748	3.84002	3.78365	3.81429	3.6531	3.83844	3.7331	3.77567	3.66222	3.8644	3.85698	3.80709	3.80635	3.61833	3.77099	3.86611	3.77575	3.60171	3.56221	3.87033	3.79404	3.64095	3.69312	3.86563	3.86726	3.82918	3.90057	3.92024
297.239	297.237	297.242	789.8	789.491	790.599	62	13	15	15	6	13	3.97255	4.01943	3.97168	4.02426	4.00611	3.98228	3.96227	3.98988	4.00294	3.95223	4.05131	3.97297	4.00764	3.9077	4.02787	3.90175	3.96241	3.9961	3.97376	4.00697	3.99691	3.99531	3.92596	3.94707	4.00041	3.94869	3.98334	3.94044	3.96534	3.986	3.97163	3.9637	3.97096	4.01194	3.96797	3.94747	4.02606	3.98626
298.93	298.926	298.936	451.596	450.585	454.46	40	9	7	8	6	8	3.50831	3.3914	3.34582	3.2883	3.35668	3.48333	3.50995	3.35485	3.51623	3.50973	3.18812	3.44569	3.51136	3.60304	3.29131	3.3846	3.33254	3.56054	3.52011	3.50332	3.51819	2.87197	3.37463	3.4388	3.51333	3.47585	3.58943	3.49658	3.45858	3.53086	3.24843	3.37338	3.41956	3.26838	3.45301	3.06227	3.57266	3.38983
299.11	299.108	299.113	398.696	398.124	399.188	61	13	15	15	5	13	3.79839	3.68381	3.69633	3.66109	3.56099	3.85369	3.88103	3.85897	3.76887	4.44688	3.75638	3.86022	3.71162	3.97037	4.09306	3.75377	3.9664	4.41701	3.79404	4.05432	3.88515	4.2285	3.92216	4.1496	3.73647	3.73744	3.86058	3.61668	3.68095	3.76628	3.74989	3.57947	3.85977	3.8946	3.79178	3.90863	3.53397	3.81789
299.161	299.16	299.163	691.973	691.413	692.571	61	13	14	15	6	13	4.29927	4.43611	4.44652	4.47122	4.36926	3.22963	3.89894	4.02353	4.06531	4.41189	4.56937	4.68412	4.69238	3.74078	4.04696	3.3236	3.31848	3.68156	3.88968	4.24501	4.18991	4.25543	4.35261	3.8586	3.74773	3.77804	3.97441	3.83793	4.00109	3.83868	4.4383	4.0507	4.25529	4.24146	4.14019	4.36078	3.97431	3.89751
299.161	299.159	299.169	660.406	660.09	667.961	64	13	15	15	6	13	4.34935	4.35174	4.33554	4.3246	4.42935	3.8273	4.08819	4.14338	4.14378	4.40956	4.3925	4.46651	4.50776	3.97804	4.19289	3.7905	3.87639	3.97031	4.15443	4.467	4.40664	4.42751	4.50029	4.18276	4.05751	4.11648	4.26644	4.19354	4.1683	4.02397	4.41343	4.22202	4.34189	4.30216	4.29795	4.37152	4.10387	4.18701
299.181	299.176	299.184	507.983	505.555	508.629	63	13	15	15	6	13	4.10716	4.09122	4.05631	4.06917	4.06077	3.95614	3.98793	3.99102	3.96603	3.91204	3.9366	3.95973	3.93138	3.96112	3.94568	3.88179	3.94425	3.88348	3.92114	3.85824	3.94434	3.89018	3.85648	3.96838	4.00453	4.01764	3.96905	3.90022	4.02395	3.95041	3.97453	3.85263	3.97304	3.91362	3.99389	3.93042	4.04798	4.0265
300.164	300.159	300.168	660.407	659.926	662.275	59	12	14	14	6	12	3.61634	3.5886	3.46992	3.55888	3.66015	3.35161	3.24887	3.17978	3.42292	3.58716	3.6309	3.77963	3.79574	3.27786	3.36059	3.1482	2.83412	3.21579	3.40306	3.69006	3.63744	3.68049	3.77453	3.42132	3.28625	3.23467	3.51069	3.23534	3.45193	3.18524	3.70236	3.45351	3.61932	3.36348	3.47566	3.63589	3.21897	3.42044
300.164	300.155	300.171	691.93	680.632	697.671	51	13	8	13	4	12	3.58479	3.66694	3.6172	3.74725	3.51644	3.35603	3.02005	3.31417	3.16652	3.62884	3.83856	3.95817	3.96637	3.09594	3.28277	3.00215	2.66682	3.03764	3.18931	3.44985	3.44926	3.22808	3.60294	3.1114	2.88625	2.85562	3.14004	3.14461	3.30328	2.92989	3.66286	3.41708	3.5728	3.52501	3.43012	3.59764	3.23892	3.00148
301.125	301.122	301.126	229.299	220.41	230.43	47	13	1	14	6	13	4.27989	4.19271	4.26364	4.2358	4.23838	4.04705	4.17523	4.13063	4.11483	4.14536	4.09453	4.10915	4.16045	2.71405	2.69701	2.67438	2.89245	2.69347	2.86033	2.91245	2.93979	2.83995	2.89685	2.6912	2.74062	2.7937	2.58197	2.91388	4.22521	4.14208	4.09462	3.96259	3.88246	4.00615	4.1329	4.16268	4.17543	3.85307
301.14	301.139	301.141	732.644	730.004	733.412	62	13	15	15	6	13	5.09836	5.00898	4.99207	5.04993	5.04182	5.17216	4.98737	4.96742	4.92972	4.90212	4.92241	4.96333	4.99305	5.17703	5.0828	4.97646	4.67989	5.11608	4.9624	4.90211	4.89567	4.89973	4.88504	5.06775	5.01025	4.99823	5.03739	5.05385	5.02213	4.9731	4.92226	4.93115	5.00339	4.99722	5.03896	4.95342	5.09494	5.01413
301.176	301.171	301.179	628.594	627.258	629.33	62	13	15	15	6	12	3.55335	3.43483	3.49697	3.68344	3.53136	3.60699	3.47397	3.62438	3.51783	3.67387	3.70848	3.69438	3.80111	3.78116	3.80231	4.19541	4.29204	4.41735	3.71264	3.62028	3.853	3.98171	4.10782	3.92094	3.65866	3.94436	4.15755	4.09501	3.86753	3.61214	3.59578	3.62945	3.78638	3.74978	3.60409	3.37992	3.69262	3.68797
301.284	301.274	301.287	516.642	515.765	518.219	52	10	12	15	4	11	5.0421	4.71359	4.50346	5.3285	4.78045	3.33168	2.89895	3.35964	3.16429	3.27097	3.51637	2.44556	2.78196	2.54078	3.24474	3.32972	3.23362	3.48197	3.45049	3.29936	2.95806	3.33654	3.53975	4.10899	3.69038	4.00646	3.97373	4.02481	3.6079	3.01206	4.29239	4.55601	4.11511	3.09995	4.01371	4.23279	3.86885	3.93163
302.143	302.142	302.145	732.687	730.004	733.412	62	13	15	15	6	13	4.3395	4.20297	4.23427	4.28515	4.29752	4.44635	4.21811	4.21848	4.17847	4.11152	4.10744	4.15845	4.16909	4.41596	4.33803	4.17901	4.13672	4.33303	4.20879	4.13626	4.15833	4.11831	4.13295	4.30143	4.27978	4.26287	4.28774	4.27663	4.23416	4.24893	4.09331	4.16569	4.26415	4.23073	4.29141	4.2035	4.34599	4.24736
302.159	302.157	302.166	346.545	345.119	348.493	49	13	12	10	3	10	4.27889	4.21825	4.1675	4.27437	4.21319	4.10693	4.13721	4.25054	4.15933	3.74643	3.77986	4.04801	3.94258	3.83754	4.17884	4.11804	3.99146	4.28113	2.89209	2.64528	2.9305	3.16647	2.41955	3.50815	3.53595	3.74356	4.1048	4.13054	3.98037	4.16151	2.91088	3.07478	2.96848	3.09882	4.31045	4.1881	4.0573	3.93199
302.195	302.188	302.197	138.079	136.254	147.403	63	13	15	15	6	13	4.12387	4.18787	4.24181	4.17545	4.16149	4.0602	4.01875	3.95754	4.03686	4.11829	4.14568	4.19101	4.11564	4.06366	4.08169	4.03177	3.92482	3.90421	4.16627	4.16497	4.19352	4.14117	4.18831	3.90945	4.00526	3.95349	3.87151	3.92127	3.86909	4.00175	4.11434	4.16377	4.16619	4.14442	4.13887	4.0858	3.95574	3.97411
302.304	302.297	302.307	593.81	592.793	602.068	55	10	14	12	6	11	3.01822	3.11932	2.93221	3.11993	3.25525	3.32608	3.35268	3.32965	3.41695	3.37841	3.40941	3.30793	3.34632	3.40892	3.36967	3.34735	3.31182	3.47032	3.47038	3.22015	3.37891	3.44631	3.29546	3.29286	3.47114	3.22395	3.20638	2.98882	3.25233	3.35896	3.47063	3.23894	3.40398	3.46024	3.2283	3.27822	3.45083	3.42647
304.928	304.922	304.932	452.413	450.383	456.762	49	11	9	10	6	12	3.54495	3.53513	3.619	3.42812	3.11455	3.48788	3.54816	3.57685	3.30062	3.42541	3.00893	3.34207	3.33456	3.62664	3.6183	3.62007	3.55284	3.67219	3.49881	3.21937	3.66292	3.20338	3.62777	3.41396	3.43855	3.34897	3.69703	3.67044	3.50071	3.61552	3.50134	3.22293	3.60098	3.58285	3.65784	3.56059	3.60299	3.44818
305.107	305.1	305.108	158.257	157.476	164.352	48	13	0	15	6	13	4.30195	4.32572	4.35545	4.34831	4.27219	4.12452	4.15435	4.1959	4.19422	4.13195	4.15637	4.10596	4.12386	2.62103	2.57718	2.75968	2.57462	2.64848	2.72928	2.65081	2.73348	2.77491	2.84591	2.67253	2.49566	2.72958	2.76797	2.78201	4.21801	4.11366	3.92047	3.91919	3.86892	3.88402	4.18664	4.1474	4.18553	4.12902
305.156	305.155	305.158	182.102	181.642	183.851	62	13	15	15	6	13	5.01664	5.07139	5.06657	5.04625	5.07538	4.99314	4.99163	4.98954	5.00124	4.82251	4.8061	4.78977	4.77565	5.04191	4.99478	5.00657	4.97974	5.01161	4.91383	4.90447	4.91741	4.88014	4.89467	4.98569	4.9822	4.97676	4.97834	5.03892	4.98657	4.9995	4.8935	4.91295	4.92801	4.93235	5.04657	5.03294	4.98313	4.97686
306.159	306.157	306.161	182.133	181.73	184.19	62	13	15	15	6	13	4.1726	4.23077	4.19179	4.19709	4.19393	4.08231	4.13124	4.09758	4.15509	3.95402	3.95615	3.91711	3.91247	4.16625	4.12993	4.15046	4.12193	4.13196	4.0538	4.09163	4.0764	4.03121	4.00356	4.14637	4.10746	4.07928	4.11443	4.14901	4.11766	4.15417	4.05344	4.08212	4.04724	4.08546	4.1842	4.17701	4.12676	4.10812
307.08	307.078	307.104	202.477	196.429	209.168	52	13	0	15	6	12	4.40709	4.20146	3.90315	3.94726	3.79146	4.25205	3.95669	4.03357	3.88221	4.16888	3.9199	3.67431	3.51143	2.92985	2.71575	2.84381	3.02684	2.92476	3.01646	2.90524	3.04357	3.11476	3.01439	2.88869	2.79019	2.87517	2.87352	2.81677	4.06874	3.77726	3.44692	3.67277	3.56551	3.78434	4.40227	4.15524	4.13584	3.9851
307.102	307.093	307.103	38.2504	35.6017	38.974	59	13	13	13	6	13	4.31091	4.26336	4.36128	4.3121	4.28143	4.20695	4.22181	4.134	4.10567	4.1967	4.20642	4.12218	4.10702	4.31586	4.24937	4.32978	4.2233	4.33346	4.14652	3.31943	4.31189	4.28997	4.2264	4.15893	4.13733	4.25765	4.19054	3.39213	4.17805	4.24846	4.22291	4.22312	4.29501	4.25856	4.34934	3.30406	4.12366	4.15621
307.115	307.107	307.116	248.347	237.174	249.517	74	13	15	15	6	13	5.17687	5.08016	5.07094	5.12031	5.08464	4.61139	4.67895	4.68259	4.66537	4.86206	4.85436	5.0155	5.04613	4.75196	4.70035	4.7684	4.86644	4.69139	4.798	4.76791	4.69223	4.68767	4.76444	4.67061	4.77085	4.74745	4.76885	4.85079	4.77789	4.67562	4.83474	4.74284	4.79965	4.77249	5.11841	4.60504	4.71646	4.68752
308.118	308.106	308.121	248.423	239.966	260.076	68	13	15	15	6	13	4.37562	4.28212	4.2849	4.336	4.27943	3.7691	3.8379	3.81488	3.84654	4.07036	4.02247	4.22067	4.26437	3.90874	3.88511	3.8691	4.00707	3.8986	3.98666	3.89937	3.87815	3.83807	3.98962	3.89935	3.94897	3.93704	3.91151	4.01654	3.97899	3.86205	4.0419	3.88094	3.97459	3.92958	4.33022	3.7802	3.76935	3.89563
309.124	309.115	309.13	197.161	196.008	199.611	44	13	2	11	4	11	3.76095	3.70483	3.76889	3.54852	3.67926	3.57841	3.51305	3.54502	3.51345	4.3702	4.45848	4.45899	4.42666	2.85237	2.7207	2.90734	2.73843	2.88373	3.77666	3.81416	3.79633	3.80767	3.78022	3.22193	2.78028	2.87972	2.98998	2.84199	3.29798	3.29871	4.08242	4.07918	3.84193	3.94604	3.39255	3.47945	3.59559	3.40054
309.13	309.124	309.134	232.173	231.655	237.195	46	13	6	9	4	13	4.00698	3.9914	4.06079	3.99571	4.00959	3.90126	3.85127	3.83142	3.89257	4.89382	4.92876	4.9669	4.9363	3.03878	2.9408	3.04065	3.09871	3.05689	4.4354	4.38019	4.35093	4.3417	4.35584	3.55764	3.15426	3.16001	3.29725	3.07716	3.6773	3.46292	4.68465	4.68239	4.46139	4.48016	3.59922	3.73716	3.70942	3.53703
309.13	309.128	309.137	212.922	205.149	222.988	59	11	7	9	4	13	3.99282	3.92659	3.96942	3.94095	3.91204	3.69498	3.73218	3.7347	3.61964	4.7357	4.85367	4.78398	4.77014	2.9113	2.97463	2.98391	3.17335	2.94271	4.22789	4.28884	4.27709	4.19173	4.27043	3.30507	3.00112	2.80501	3.10361	3.01065	3.4522	3.18783	4.53589	4.50423	4.29555	4.37781	3.57577	3.51218	3.30952	3.18461
309.202	309.199	309.203	795.901	794.626	796.378	63	13	15	15	6	13	4.08879	3.97373	3.96639	4.10053	4.10087	4.28626	4.20478	4.201	4.16751	4.26093	4.31584	4.30703	4.23239	4.27579	4.24556	4.26343	4.19735	4.20574	4.17698	4.26856	4.23762	4.28924	4.30078	4.10161	4.22325	4.13358	4.20071	4.19484	4.23648	4.27877	4.3041	4.2306	4.03264	4.08539	4.02644	4.1247	4.20041	4.25279
310.206	310.202	310.209	795.792	795.223	797.15	59	11	15	14	6	12	3.30267	3.2706	3.20505	3.39232	3.1976	3.42909	3.49673	3.49345	3.4066	3.52854	3.49138	3.49034	3.43243	3.51685	3.49406	3.5639	3.38039	3.35668	3.32114	3.53217	3.36484	3.58042	3.47816	3.25191	3.34882	3.36667	3.20532	3.10558	3.3768	3.44196	3.52427	3.3776	3.15852	3.32915	3.32527	3.25852	3.41693	3.49424
310.234	310.233	310.236	585.022	584.629	585.616	62	13	15	15	6	13	4.36087	4.34195	4.39506	4.30753	4.31562	4.28712	4.17214	4.15366	4.16364	5.38803	4.90594	4.32362	4.25	4.04958	4.09646	3.90243	4.00721	3.88299	4.19982	4.10565	4.08532	4.09149	4.09594	3.99408	3.93546	4.06958	4.04738	4.06719	4.16318	3.92547	4.17372	4.1824	4.14155	4.17477	4.2341	4.06893	4.05762	4.19885
311.126	311.123	311.13	601.938	601.176	606.154	54	10	13	13	6	11	3.53481	3.28816	3.21765	3.66637	3.72141	3.4343	3.15566	3.26737	3.39692	3.28425	3.35743	3.35096	4.05672	3.24472	3.36471	3.34723	3.74507	3.50314	3.24315	3.2532	3.58006	3.61232	3.30834	3.25751	3.17506	3.36271	3.61811	3.28252	3.57963	3.74092	3.31672	3.21571	3.39522	3.49848	3.42048	3.85909	3.5041	3.47168
311.134	311.127	311.152	341.084	333.368	355.091	45	7	5	13	6	8	3.53871	3.27956	3.38029	3.17537	3.29388	2.65925	3.60667	3.62466	3.40848	3.46154	3.43502	3.687	3.54171	2.30587	2.75155	2.09693	2.41641	2.01065	2.11211	3.35754	0.58741	3.42137	3.65151	3.39322	2.37764	1.79712	2.30848	2.29545	3.42532	3.33691	3.57718	3.46239	3.54103	3.6716	2.52676	3.29669	3.22165	3.50869
311.219	311.218	311.23	788.905	788.583	791.818	65	13	15	15	6	13	3.96354	4.02705	4.10058	4.10094	4.13765	3.9425	4.01116	3.96985	3.84331	4.16903	4.3498	4.33314	4.33189	4.08233	3.40182	4.01857	4.20286	3.90155	3.9695	3.62898	3.89697	3.89592	3.62336	4.18718	4.02225	4.06721	4.09219	4.05214	4.06654	3.86918	3.81333	3.96768	3.94439	3.61015	4.13952	4.13125	4.03536	4.13317
311.237	311.234	311.24	584.915	584.081	586.883	54	13	11	14	4	12	3.6142	3.4868	3.45645	3.5228	3.46204	3.55688	3.39679	3.40688	3.23421	4.66192	4.1455	3.54139	3.54338	3.10036	3.23197	3.24277	3.09618	3.16274	3.44945	3.34387	3.32224	3.15305	3.3294	3.13	3.20206	3.32186	3.32835	3.13829	3.27862	3.29262	3.49301	3.39156	3.48344	3.34294	3.37942	3.2863	3.28826	3.5364
313.013	313.005	313.016	199.744	197.976	201.971	34	10	0	15	2	6	3.65031	3.65327	3.4824	3.51025	3.15755	3.71338	3.44675	3.26473	3.31189	3.79572	3.79844	3.76689	3.65631	2.37534	2.49058	2.42094	2.30858	2.40671	2.12311	2.09927	1.90785	2.11203	2.20999	2.28895	2.43133	2.41595	2.47749	2.43557	2.70662	2.86255	2.92069	2.92049	3.01458	3.25811	3.58745	3.51346	3.87268	3.66061
313.082	313.081	313.085	71.3168	65.5949	72.6473	61	13	13	13	6	13	4.07601	4.22796	4.14785	4.26431	4.26312	4.34306	4.22639	4.33584	4.33798	3.93299	4.01295	3.91898	4.15277	4.01306	4.12987	4.1563	4.15849	4.22053	3.84693	2.65605	4.07345	4.0167	3.93275	4.17847	4.08759	4.23683	4.24797	2.80667	4.34835	4.14204	3.95999	3.99947	3.83985	3.89568	4.26838	2.75887	4.33494	4.27095
313.234	313.232	313.235	682.59	682.167	683.134	62	13	15	15	6	13	4.11968	4.18444	4.15111	4.21152	4.21901	4.26597	4.31637	4.26025	4.37666	4.43114	4.47367	4.38145	4.40025	4.29086	4.29841	4.28091	4.47073	4.29421	4.25138	4.01925	4.00146	3.99853	4.03081	4.36415	4.35628	4.3942	4.37125	4.32594	4.33421	4.29453	3.96771	4.24448	4.07984	4.05813	4.09269	4.23316	4.29983	4.39959
314.237	314.234	314.24	682.554	680.523	683.515	60	13	15	13	6	10	3.27896	3.16757	3.06866	3.34479	3.17979	3.46331	3.45456	3.44651	3.41259	3.69214	3.6924	3.61538	3.63595	3.52178	3.47424	3.4368	3.64226	3.48403	3.34559	3.07088	3.04811	3.19714	3.18735	3.56748	3.61776	3.61861	3.55817	3.58604	3.57188	3.54231	3.02285	3.50232	3.3068	3.18942	3.31407	3.39498	3.53031	3.56821
315.159	315.154	315.18	648.069	647.539	652.646	62	13	13	15	6	13	3.61875	3.64045	3.67811	3.67715	3.75863	3.53387	3.5093	3.5211	3.56959	3.65177	3.64447	3.7298	3.70797	3.47847	3.30703	3.39311	3.22141	3.51331	3.35195	3.51183	3.55796	3.39756	3.64479	3.66394	3.52496	3.65034	3.78653	3.5551	3.60513	3.49857	3.61243	3.50087	3.43013	3.47117	3.72967	3.52978	3.65068	3.62888
315.167	315.154	315.176	403.155	401.519	405.227	49	9	11	8	3	13	3.48996	3.66634	3.40239	3.59853	3.57013	3.67963	3.62052	3.6955	3.50287	3.65578	3.70598	3.31574	3.32029	3.23065	3.27054	3.21755	3.19816	3.23281	3.36697	3.30104	3.16638	3.16467	3.43487	3.03538	3.16329	3.32691	3.4215	2.95339	3.4822	3.46413	3.69351	3.72743	3.49838	3.53649	3.73683	3.35916	3.41883	3.66159
315.177	315.165	315.178	387.368	381.64	387.735	43	12	1	15	4	11	4.36825	4.24659	4.19232	4.09677	3.93505	4.25735	4.12317	4.15119	3.9277	4.26366	4.14682	3.918	3.71745	2.64896	2.80403	2.63599	2.69584	2.47654	3.08128	3.00381	3.06017	2.92475	3.24023	2.91209	2.6571	2.78747	2.67293	2.61575	4.06915	3.9927	3.82438	3.30739	3.63281	3.84177	4.41548	4.30864	4.19126	4.06723
317.061	317.049	317.068	258.73	257.867	265.225	54	13	1	13	6	13	3.9898	4.02805	3.91495	3.9893	3.9241	3.87746	3.87113	3.84433	3.77191	3.73395	3.84152	3.49637	3.61441	3.20103	2.55853	2.59006	2.69511	2.4125	2.74728	2.9755	2.70322	2.87033	2.86766	2.66912	2.24538	2.61513	2.6395	2.68126	3.85232	3.83809	3.59007	3.59114	3.34074	4.04023	3.84678	3.86726	3.82471	3.86597
317.092	317.059	317.106	229.471	225.836	242.037	57	13	0	11	6	11	3.37733	3.49833	3.32794	3.26371	3.43048	3.3172	3.35908	3.39631	3.30599	3.86504	3.68908	3.86121	3.87789	2.67155	2.71352	2.56582	2.84843	2.64952	2.80668	2.678	2.81049	2.68795	2.70776	2.66856	2.77782	2.63324	2.89337	2.71039	3.16344	3.38828	3.78275	3.66097	3.35232	3.54108	3.31658	3.22566	3.40631	3.23799
317.171	317.17	317.178	577.058	576.778	589.008	63	13	14	15	6	13	4.29857	4.29632	4.29465	4.33898	4.27994	4.15365	4.10262	4.205	4.17092	4.30207	4.34818	4.30919	4.31473	3.70628	3.76634	4.12337	4.25767	4.34071	3.9594	3.96476	4.04991	4.18018	4.27052	3.93303	3.79465	3.90042	4.03831	4.03167	4.33843	3.92017	4.19386	4.15826	4.17975	4.18787	4.17385	4.18891	4.195	4.15494
317.172	317.164	317.173	535.365	524.943	544.302	72	13	15	15	6	13	4.9919	5.04073	5.04257	5.07371	5.10131	4.81703	4.83939	4.84998	4.89007	4.97522	4.99759	5.02561	5.0364	4.89956	4.94393	4.96186	4.98041	5.03757	4.95195	4.97153	5.00191	4.99702	5.04953	5.04328	5.03239	5.04016	5.11299	5.08814	5.08357	4.96413	5.29849	5.15324	5.03432	5.04561	4.99494	5.0018	4.99929	5.07286
317.192	317.182	317.193	351.482	351.156	360.876	63	13	15	15	6	13	4.22041	4.17294	4.18301	4.17246	4.1404	4.15663	4.13515	4.14134	4.09676	4.52708	4.54082	4.56316	4.55304	4.15226	4.16752	4.13026	4.14096	4.18084	4.57161	4.58996	4.57534	4.54132	4.57983	4.20517	4.18693	4.18971	4.19965	4.17894	4.13597	4.11036	4.55836	4.4992	4.55878	4.59755	4.25076	4.22135	4.10511	4.17359
318.166	318.163	318.18	279.529	279.129	288.976	64	13	15	15	6	13	3.98983	4.08718	4.08437	4.07682	4.07501	3.97505	3.95135	3.90587	3.86967	3.90568	3.85722	3.88334	3.8061	4.02263	3.99184	3.94887	3.93113	4.02591	4.00422	4.06928	4.07457	4.01216	4.05432	3.98915	3.96024	3.99237	3.9389	4.00699	3.97849	4.00121	4.14904	3.99524	4.04585	3.99702	4.06084	3.98585	4.0293	3.98601
318.174	318.169	318.179	576.931	576.249	577.972	55	13	11	11	6	13	3.43118	3.26634	3.52097	3.56361	3.4947	3.28954	3.17684	3.49298	3.34895	3.58047	3.59054	3.53515	3.60004	3.03165	2.95296	3.41468	3.46514	3.64726	3.27389	3.16474	3.17283	3.35772	3.51747	3.1898	2.98329	3.11077	3.26407	3.29481	3.53024	3.23719	3.40018	3.14972	3.44677	3.32854	3.15394	3.37322	3.45141	3.42083
318.175	318.168	318.176	535.349	535.115	543.309	65	13	15	15	6	13	4.29068	4.31815	4.34153	4.34393	4.39422	4.14038	4.1258	4.11095	4.14052	4.25697	4.31428	4.33887	4.34983	4.15715	4.19201	4.27212	4.28952	4.31722	4.23454	4.25469	4.28622	4.24783	4.33749	4.29977	4.29803	4.32807	4.38896	4.34463	4.36387	4.20481	4.57738	4.44914	4.32942	4.32248	4.25689	4.2712	4.29776	4.37523
318.666	318.66	318.67	279.504	278.872	283.358	58	11	15	14	6	10	3.33358	3.47159	3.48235	3.56355	3.4679	3.53368	3.25051	3.22266	3.41644	3.21416	3.17274	3.36678	3.21799	3.40369	3.33275	3.3259	3.37949	3.32597	3.45276	3.51124	3.48776	3.53363	3.46816	3.40017	3.43294	3.39254	3.45502	3.49806	3.46336	3.43839	3.52141	3.43301	3.45063	3.34942	3.52193	3.47603	3.44514	3.49446
319.135	319.133	319.139	184.97	176.797	187.235	92	13	15	15	6	13	4.24513	4.27423	4.32402	4.26058	4.31218	4.24207	4.43432	4.23662	4.22992	3.92944	4.03362	4.03191	3.92194	4.28909	4.26676	4.25849	4.23432	4.26763	3.96397	3.93163	4.00668	3.94753	3.89851	4.26776	4.41721	4.24822	4.24556	4.22914	4.22413	4.28063	3.91777	3.9544	3.92923	3.9641	4.29678	4.25596	4.23746	4.2192
319.171	319.162	319.175	212.162	210.361	212.94	37	5	6	10	6	8	3.25735	3.11923	3.07307	3.41611	3.30468	3.30133	3.0375	3.18254	3.21965	3.27966	3.3416	3.04125	3.19568	3.28341	3.21693	3.16837	3.3088	3.23248	4.23085	4.23205	4.24947	4.17247	4.18805	3.27163	3.22128	3.26436	2.99298	3.35103	2.93044	3.12606	4.21807	4.2558	4.25364	4.24608	3.31076	3.36071	3.22507	3.10924
321.087	321.085	321.106	158.298	157.476	164.366	54	13	0	15	6	13	4.74606	4.74955	4.72121	4.7713	4.72722	4.5932	4.63963	4.69469	4.63359	4.64313	4.63356	4.61534	4.57996	3.50372	3.5485	3.50167	3.41945	3.51118	3.41159	3.45855	3.51467	3.50182	3.58796	3.66613	3.54784	3.54593	3.64531	3.45995	4.61783	4.5587	4.41094	4.38581	4.23629	4.32932	4.64483	4.57994	4.72376	4.58734
321.124	321.115	321.126	182.161	181.184	192.645	62	13	15	14	6	13	3.96454	3.97994	3.97388	4.02006	4.04078	3.85508	3.86752	3.88904	3.87469	3.71686	3.75144	3.70345	3.76514	3.93173	3.89273	3.91772	3.81137	3.86217	3.85193	3.82054	3.91638	3.77412	3.92372	3.90179	3.9513	3.87649	3.93281	3.90882	3.92766	3.866	3.86022	3.75462	3.80825	3.81741	3.96053	3.97576	3.90601	3.91535
322.092	322.089	322.1	158.29	157.293	164.352	44	11	0	14	5	13	3.70891	3.79581	3.87617	3.88489	3.76628	3.64291	3.64652	3.68946	3.60616	3.6946	3.77607	3.71902	3.41981	2.59434	2.67222	2.85247	2.74126	2.62904	2.79009	2.7234	2.84574	2.83539	2.76894	2.67778	2.80061	2.78958	2.8103	2.80068	3.70321	3.67079	3.5163	3.54515	3.2248	3.28244	3.67506	3.43457	3.76734	3.7196
322.934	322.921	322.94	452.509	450.379	460.117	56	12	11	14	4	13	3.72301	3.84966	3.38796	3.77909	3.61077	3.82814	3.85688	3.72958	3.52987	3.63339	3.76864	3.80233	3.83881	3.81096	3.82101	3.86664	3.88513	3.65986	3.84407	3.86801	3.88081	3.77201	3.41358	3.78548	3.65217	3.70181	3.87096	3.66035	3.8821	3.88799	3.6644	3.51044	3.88341	3.82902	3.87574	3.85421	3.84178	3.6756
323.112	323.107	323.131	235.493	234.5	238.858	56	11	14	15	4	10	4.02096	3.80167	3.7848	3.78286	3.83381	3.94378	3.84619	3.9306	3.75267	3.86455	3.84246	4.13617	3.7562	3.71474	3.73209	3.77908	3.84188	3.69228	3.47992	3.80972	3.43301	3.38466	3.376	3.59027	3.51971	3.62308	3.51264	3.43738	3.80874	3.80129	3.99914	3.56613	3.53188	3.92978	3.82359	3.65896	3.71172	3.70764
324.141	324.131	324.155	587.743	585.104	589.432	55	12	15	11	5	11	3.13253	2.62974	3.14221	3.15394	3.17768	3.2883	3.41215	3.41804	3.34908	3.88732	3.77426	3.72725	3.79161	3.52445	3.79764	3.45933	3.49579	3.48627	3.29755	3.52353	3.33855	3.46104	3.51878	3.33321	3.09682	3.13242	3.36246	3.31495	3.22908	3.23266	3.45156	3.2735	3.20925	3.52726	3.02095	3.57912	3.15826	3.17542
324.934	324.93	324.938	452.689	449.531	457.539	53	11	12	12	6	11	3.38443	3.53423	3.70152	3.58829	3.65431	3.65177	3.65937	3.38192	3.64174	3.22991	3.41371	3.64366	3.33691	3.22143	3.5737	3.68453	3.49609	3.68554	3.67801	3.68736	3.71308	3.66677	3.4507	3.61562	3.52484	3.10751	3.47758	3.09378	3.47368	3.47581	3.4794	3.51696	3.31998	3.41967	3.45104	3.41635	3.65857	3.37659
325.112	325.102	325.122	158.18	151.081	164.352	46	12	0	15	5	13	4.23172	4.18547	4.22793	4.24358	4.12632	3.81475	3.8383	3.94863	3.85223	3.91114	3.92346	3.94292	3.90264	2.52021	2.6032	2.45745	2.52383	2.40897	2.94026	3.10203	3.06247	3.0415	3.01476	2.78313	2.44931	2.56664	2.68685	2.7	3.82744	3.74657	3.57973	3.45364	3.50607	3.39964	3.90585	3.88155	3.85218	3.56401
325.114	325.11	325.126	38.0245	30.7396	48.0387	53	13	5	13	6	13	3.91689	3.89031	3.59317	3.72047	3.89916	3.87219	3.819	3.6827	3.72463	3.86239	3.75215	3.70481	3.62308	3.66441	3.79369	3.42371	3.72547	3.32807	3.61833	3.69688	3.52825	3.50344	3.69286	3.84881	3.8161	3.75538	3.73794	3.88502	3.76261	3.7945	3.69469	3.77988	3.44645	3.66355	3.87011	3.5409	3.79129	3.81034
327.102	327.1	327.106	158.22	157.138	164.352	45	13	0	15	4	13	4.34472	4.35753	4.39963	4.40409	4.30887	3.98927	4.1215	4.18522	4.13307	3.89256	4.02147	4.01403	4.00565	2.27192	1.95899	2.31431	2.36473	2.38963	2.64918	2.65653	2.69528	2.79946	2.67312	2.52848	2.22573	2.20431	2.39454	2.26414	4.13021	4.06902	3.75302	3.70786	3.51599	3.49364	4.13353	4.12486	4.1317	4.03443
327.2	327.188	327.202	203.426	203.069	207.872	67	13	15	15	6	13	4.31081	4.27508	4.21532	4.16883	4.22139	4.29901	4.26101	4.25208	4.313	4.02577	4.03929	3.96848	4.01697	4.12013	4.24992	4.20596	4.25521	4.13463	4.09893	4.08735	3.93885	3.93425	4.08116	4.27958	4.30705	4.30024	4.29831	4.18885	4.27366	4.17307	4.11463	4.08255	3.93061	4.0008	4.14787	4.18113	4.25613	4.2844
328.118	328.116	328.125	233.747	233.445	239.594	48	13	0	15	6	12	4.30709	4.43766	4.30215	4.42176	4.32297	4.21125	4.46078	4.62782	4.5495	4.91953	4.78956	4.01928	4.22014	2.57294	2.51365	2.56948	2.57019	2.45138	2.52542	2.731	2.52848	2.6276	2.41636	2.52559	2.37704	2.60347	2.32492	2.61144	4.4108	3.93599	4.69112	4.5298	4.39664	4.95209	4.10162	4.59763	4.92218	4.7978
329.113	329.11	329.142	217.431	216.94	220.287	44	12	0	15	6	11	3.46521	3.33357	3.8796	3.94545	4.13629	3.94374	4.19291	4.22604	4.16156	4.05702	3.89379	3.36668	3.37328	2.44939	2.49008	2.57328	2.75421	2.38546	2.69354	2.75047	2.80669	2.68087	2.73377	2.48348	2.0343	2.54733	2.48756	2.64389	3.89833	4.24683	3.61354	3.89155	3.99017	3.6794	3.57757	3.60563	3.9848	4.23566
329.143	329.121	329.155	233.756	232.934	249.023	61	13	0	14	6	12	4.40572	4.24679	4.45127	4.48821	4.34103	3.87785	3.91845	3.90989	3.72787	4.19957	4.10275	3.78355	3.78063	2.53539	2.58771	2.72422	2.80287	2.56026	2.73792	2.83952	2.92376	2.8195	2.8539	2.89096	2.74267	2.69684	2.53594	2.52709	3.63741	4.03045	3.97623	3.8221	3.55586	4.25591	3.94668	3.84876	4.21316	4.06813
329.155	329.141	329.164	357.999	353.525	374.536	52	13	1	15	6	13	4.33646	4.04727	4.04267	3.8658	3.72233	4.22417	3.92217	4.06749	3.89368	4.15546	3.9044	3.60987	3.57631	2.85749	2.41636	2.61187	2.4952	2.72213	2.68575	2.75842	2.86866	2.88964	2.80667	2.66154	2.69174	2.69194	2.64888	2.6675	3.93212	3.95541	3.72461	3.80939	3.37049	3.83703	4.32992	4.11921	3.92574	3.89265
330.059	330.057	330.063	38.0066	37.6502	38.2985	45	13	0	13	6	13	4.11859	4.0426	3.97478	4.05401	4.04998	4.16543	4.09373	4.11424	4.03923	3.80512	3.90025	3.99951	3.94829	2.47562	2.62628	2.5272	2.38683	2.32972	2.24944	1.7706	2.67643	2.39248	2.62731	2.21516	2.46465	2.70696	2.58276	2.59402	4.16879	4.02435	3.93755	4.00923	3.84775	4.00131	4.22039	2.56619	4.15312	4.12884
331.131	331.129	331.144	574.64	574.233	582.954	69	13	15	15	6	12	4.53326	4.65865	4.7054	4.67447	4.69076	4.28896	4.35739	4.44582	4.40644	4.02583	4.02709	4.01244	3.98952	4.45792	4.41986	4.39991	4.43236	4.48181	3.76436	3.75666	3.84925	3.73172	3.75273	4.61133	4.57873	4.68701	4.48716	4.52995	4.78049	4.60168	3.8356	3.86161	3.74333	3.87111	4.63082	4.57991	4.69285	4.69405
331.17	331.165	331.188	360.982	360.397	364.769	42	6	9	13	6	7	3.25626	3.34644	3.30842	3.28502	3.35717	3.28934	3.18402	3.18696	3.08093	3.79355	3.83135	3.78027	3.78296	3.2938	3.14535	3.13099	3.08691	3.30865	3.78867	3.66571	3.7215	3.6728	3.65342	3.26665	3.02094	3.01492	3.29735	3.28556	3.16231	3.01928	3.64349	3.63036	3.74945	3.67548	3.16264	3.21755	3.14619	3.20379
331.207	331.192	331.21	331.247	324.354	339.806	73	13	15	15	6	13	4.02808	4.02461	3.9868	3.91578	4.01988	3.8446	4.03328	3.9234	4.02103	3.92758	4.18395	3.91006	4.15504	4.03842	3.96826	3.81947	3.84388	3.89068	4.54098	4.50704	4.6715	4.74546	4.62442	4.06	3.95132	3.96258	3.94937	3.72781	3.90037	3.95182	4.25479	4.6301	4.2367	4.64493	3.9356	4.00488	3.94194	4.02789
333.151	333.141	333.156	223.393	222.803	227.971	54	10	14	12	6	11	3.3612	3.50206	3.45724	3.43719	3.45659	3.33905	3.21664	3.31357	3.38458	3.48316	3.29525	3.31689	3.36265	3.46946	3.52413	3.4897	3.50002	3.52586	3.45495	3.47847	3.37183	3.46974	3.12566	3.61929	3.47827	3.3803	3.33874	3.42129	3.44586	3.16999	3.32059	3.3514	3.07264	3.33544	3.47754	3.23851	3.44526	3.46401
333.168	333.164	333.191	543.868	543.095	556.319	67	11	15	15	6	13	3.68339	3.72624	3.57418	3.61162	3.80552	3.38938	3.56993	3.57328	3.715	3.89165	3.97671	4.02007	4.06697	3.48803	3.56621	3.58356	3.64303	3.65682	3.87264	3.9702	3.99325	3.98117	3.97887	3.64822	3.43277	3.47336	3.55325	3.62544	3.807	3.54385	4.24249	4.01685	3.96597	4.02294	3.53777	3.52485	3.60126	3.54013
335.103	335.088	335.13	229.365	223.87	239.594	49	13	0	12	4	13	3.8592	3.87153	3.88032	3.83119	3.79082	3.69292	3.79752	3.6112	3.77571	3.78217	3.50072	3.83006	3.74117	2.70514	2.61896	2.70715	2.7502	2.66972	2.98252	3.04397	3.01345	2.96441	3.10567	2.87176	2.59322	2.58264	2.906	2.76102	3.77214	3.67244	3.71835	3.52105	3.6355	3.55314	3.71559	3.41889	3.6055	3.41478
335.195	335.181	335.222	589.424	573.224	591.834	75	12	12	11	6	11	3.55607	3.49078	3.38252	3.37905	3.37069	3.32008	3.32687	3.39107	3.21903	3.40327	3.40087	3.44817	3.98709	3.26318	3.37815	3.23685	3.41114	3.24229	3.80919	3.49225	3.36421	3.31959	3.8175	3.23839	2.65277	3.34704	3.35013	3.23889	3.35571	3.3423	3.50687	3.36755	3.48874	3.56939	3.40642	3.40466	3.32	3.32285
337.071	337.069	337.078	380.485	380.137	384.94	41	13	0	15	3	9	4.33815	4.33506	4.164	4.18735	3.72907	4.22889	4.25159	4.33307	4.0007	4.09094	4.15954	4.34447	4.10126	1.98853	1.85812	2.46209	2.27114	2.46867	0.490314	1.27573	0.519532	0.526872	0.517989	2.25029	2.35048	1.72627	1.73169	2.09128	3.43589	3.07624	3.40415	3.33508	3.25858	3.75085	3.87226	3.78726	3.90602	3.84622
337.159	337.133	337.169	301.832	276.184	309.357	63	8	8	11	6	12	3.75063	3.74729	3.50957	3.60337	3.78794	3.6426	3.73031	3.62824	3.67447	4.72224	4.77227	4.82351	4.71776	2.95212	2.95228	2.91816	3.00491	2.99033	4.24438	4.34184	4.22437	4.29016	4.27231	3.47919	2.67567	2.99909	3.22644	2.91234	3.21252	3.00598	4.51803	4.44687	4.32379	4.3401	3.06454	3.26921	3.22833	3.31242
337.235	337.232	337.264	887.216	884.367	888.5	58	11	12	15	6	13	3.74131	3.76603	3.78901	3.71284	3.77702	3.60548	3.7045	3.67431	3.6751	3.53747	3.64836	3.54113	2.98006	3.60899	3.46289	3.45616	3.55111	3.65951	3.75331	3.56284	3.71033	3.61504	3.60093	3.71926	3.73374	3.72208	3.73273	3.56742	3.78686	3.57391	3.56329	3.5386	3.61253	3.70766	3.80243	3.63604	3.62734	3.66964
339.154	339.134	339.157	535.329	524.36	537.832	68	12	14	15	6	13	3.55309	3.48115	3.54762	3.44622	3.53334	3.36541	3.22652	3.21462	3.3929	3.41982	3.44553	3.53287	3.67182	3.29193	3.41894	3.46555	3.54151	3.55845	3.45202	3.4947	3.54242	3.56769	3.60624	3.62576	3.56899	3.3642	3.65624	3.55749	3.48783	3.56641	3.80662	3.71331	3.44513	3.555	3.53493	3.64116	3.53717	3.64717
340.082	340.08	340.091	361.096	357.419	361.366	35	12	0	15	0	7	4.1802	4.39148	4.18225	4.33213	3.829	4.29239	3.8521	3.54372	2.96631	3.85282	4.00423	3.25025	3.45161	2.35949	2.39626	2.57633	2.27897	2.31374	2.62773	2.64052	2.68417	2.66844	2.89699	2.67592	2.24118	2.2292	2.37147	2.03141	2.83643	2.7859	3.0677	2.98868	3.05145	3.56549	4.34216	4.19081	4.06152	3.94433
340.158	340.135	340.162	229.227	215.754	238.438	49	13	0	15	6	12	4.19638	3.90457	3.97137	3.96379	3.87548	3.82682	3.95893	3.94911	3.93868	3.90471	3.97392	4.00176	4.05641	2.51307	1.90966	2.21517	2.42358	2.53947	2.60033	2.71424	2.52812	2.34334	2.74539	2.56075	2.01332	2.56022	2.33585	2.65292	4.08828	3.78588	3.82905	3.48426	3.34246	3.45716	3.71308	3.81016	4.0146	3.67533
340.177	340.168	340.18	288.446	283.04	288.81	63	13	15	15	6	13	4.15193	4.20349	4.18514	4.14847	4.24345	4.15204	4.04768	4.08497	4.1132	4.00663	4.04374	4.0097	4.00748	4.10366	4.12749	4.04767	4.0444	4.06619	4.15568	4.18286	4.14591	4.07156	4.11354	4.07216	4.0816	4.05542	3.99462	4.06613	4.09378	4.09891	4.17429	4.16563	4.14349	4.12409	4.16663	4.16752	4.12027	4.07187
340.679	340.668	340.682	288.473	287.683	291.48	63	13	14	15	6	13	3.57023	3.56423	3.64543	3.68622	3.65845	3.65809	3.55452	3.59979	3.57179	3.53232	3.41913	3.43565	3.35006	3.5747	3.57584	3.62908	3.51276	3.54674	3.63342	3.66832	3.60793	3.58674	3.5357	3.51687	3.55177	3.5328	3.55037	3.57432	3.51588	3.49925	3.59102	3.50498	3.55554	3.62562	3.63507	3.63838	3.4112	3.55669
341.099	341.098	341.105	442.294	441.006	448.257	62	13	0	15	5	13	4.43699	4.15586	4.01818	4.08764	3.99204	4.02756	3.90823	3.8723	3.673	3.91788	3.90255	4.08375	3.87753	2.86261	2.69352	2.80842	2.81877	2.84145	2.81159	2.87735	2.88122	2.84928	2.79953	2.66116	2.5699	2.32495	2.58566	2.54211	3.69328	3.4577	3.2523	3.28492	3.45007	3.48005	4.14972	3.89132	4.10827	3.71628
341.192	341.183	341.195	407.518	400.027	407.851	51	13	0	15	6	13	4.30373	4.07929	4.01712	3.89979	3.73744	4.26745	4.05865	4.0605	3.86299	4.26445	4.08943	3.75706	3.68806	2.79387	2.62347	2.59285	2.74745	2.77831	2.98686	2.97085	3.02784	2.87949	2.89478	2.74916	2.71187	2.61082	2.80272	2.65507	3.83	3.90996	3.48814	3.73822	3.53849	3.7574	4.35433	4.10352	3.93042	3.7558
341.265	341.263	341.267	790.872	790.355	791.466	62	13	15	15	6	13	4.01586	3.85655	3.90688	4.09909	4.0548	3.80056	3.85446	3.84949	3.85038	3.9817	4.17499	3.9214	3.8517	3.77731	3.99036	3.62882	3.82906	3.8122	3.81777	3.75843	3.88928	3.83616	3.85431	3.78219	3.83509	3.72892	3.89206	3.80087	3.92368	3.87627	3.90106	3.8928	3.92504	3.91056	3.93162	3.92254	3.85904	3.87752
342.108	342.105	342.11	229.125	228.724	230.1	46	13	0	14	6	13	4.61352	4.48863	4.57403	4.49357	4.50686	4.17026	4.34383	4.26953	4.29104	4.20386	4.20159	4.19614	4.26856	2.40972	2.41062	2.32974	2.57636	2.31782	2.37596	2.41695	1.91688	2.01213	2.43182	2.3893	2.31221	2.30935	2.17814	2.43362	4.52114	4.33229	4.19929	3.89451	3.71967	4.00345	4.29713	4.36663	4.43044	4.08631
342.154	342.153	342.161	285.516	284.708	290.729	43	13	0	13	3	13	3.9937	4.13627	4.19862	4.26305	4.14448	3.67026	3.83099	3.9098	3.90963	3.78594	4.01583	3.92207	3.86348	2.3992	2.48824	2.59511	2.33644	2.45285	3.00337	2.83459	2.76345	2.77954	2.75451	2.55341	2.54473	2.64656	2.42304	2.34121	3.57285	3.58711	3.41792	3.3908	3.12509	3.33076	3.37115	3.64309	3.74699	3.45316
342.268	342.264	342.272	790.805	790.065	793.775	49	12	10	9	6	11	3.24813	3.11219	2.76376	3.28057	3.29936	2.82785	3.1821	3.00306	3.00905	3.29984	3.26572	2.93721	3.10727	3.1107	3.10198	2.98725	3.28604	3.06267	3.16922	3.16208	2.88782	3.04854	3.15186	3.10653	3.06952	3.10591	3.19073	3.12978	3.05019	3.08582	3.05345	3.11575	3.25811	3.19533	3.06557	3.13481	3.20938	3.20596
342.609	342.605	342.612	229.13	228.766	230.1	43	13	0	11	6	13	4.07283	3.91804	4.04428	3.9763	3.98162	3.63189	3.83332	3.78105	3.63878	3.66531	3.58218	3.70215	3.75333	2.225	1.76053	2.29332	2.16702	1.31286	1.73458	1.79716	2.1221	2.17029	1.81768	2.13843	2.39682	2.18465	1.99765	1.74794	3.95466	3.84842	3.74945	3.48192	3.38379	3.47083	3.811	3.8386	3.86869	3.55003
343.211	343.206	343.226	843.014	835.952	844.006	49	9	13	12	6	6	2.9962	2.9889	2.86778	2.99683	3.20741	3.36902	3.32198	3.10032	3.34215	2.94298	3.03184	2.79912	2.82897	3.09899	3.22801	3.55537	3.49179	4.24289	3.97779	4.14225	4.05857	4.2383	4.47672	2.87717	2.97155	3.11667	3.9659	4.13509	3.30706	3.17769	3.49651	3.69677	4.19227	4.008	2.94078	3.06914	2.98168	3.07026
343.942	343.938	343.948	451.574	450.635	452.469	44	8	11	10	6	9	3.11555	2.95654	3.16755	3.04134	2.9076	3.08941	3.1655	3.17267	3.03991	3.15578	3.15351	2.91936	2.94768	2.99274	2.87939	3.07725	3.17233	2.97665	3.12675	2.93771	3.12935	3.0799	2.95645	2.8793	3.12261	2.93807	3.17885	3.22914	3.09712	3.17256	3.05763	3.00242	3.1505	2.88661	3.06169	3.13981	3.08138	3.05779
344.112	344.11	344.122	409.541	409.124	409.977	36	12	0	15	1	8	3.78287	3.63656	3.32203	3.53537	3.29415	3.47008	3.24394	3.39705	3.08335	3.49293	3.50815	3.26225	3.23071	1.98708	2.23347	2.09451	2.15909	2.01194	2.27362	2.37587	2.16111	2.39215	2.4404	2.38195	2.13295	2.01056	2.30426	2.15089	2.9427	2.69861	2.66549	2.90677	2.84483	3.51948	3.63757	3.77357	3.68025	3.47428
345.115	345.114	345.117	229.292	228.858	230.441	47	13	0	15	6	13	5.62856	5.55813	5.58841	5.56985	5.53651	5.33516	5.41823	5.40705	5.38993	5.39222	5.37966	5.40889	5.42783	2.70891	2.67778	2.60136	2.61783	2.45292	2.75428	2.84228	2.83087	2.85694	2.58947	2.57268	2.59838	2.67132	2.5758	2.54353	5.52525	5.4046	5.35918	5.18214	5.10601	5.21522	5.39538	5.44273	5.48797	5.25483
346.118	346.117	346.119	229.236	228.858	230.441	47	13	0	15	6	13	4.81263	4.73289	4.78094	4.74211	4.72215	4.50282	4.59831	4.57293	4.57592	4.55805	4.57725	4.5979	4.60927	2.42745	2.48235	2.4318	2.49926	2.36141	2.45301	2.37079	2.48575	2.3905	2.47799	2.29859	2.4596	2.46971	2.38386	2.45511	4.68427	4.57437	4.54659	4.36713	4.28188	4.41436	4.59384	4.63361	4.67805	4.42292
346.125	346.124	346.126	524.838	524.406	525.089	62	13	15	15	6	13	4.60099	4.53082	4.58601	4.5552	4.53158	4.27315	4.3836	4.40441	4.40501	4.09499	3.97221	4.08265	4.08769	4.37975	4.32922	4.39119	4.16139	4.3092	4.07711	4.2156	4.12255	4.14088	4.11047	4.30793	4.40709	4.38249	4.33382	4.44935	4.36683	4.31953	4.17693	4.06209	4.05356	4.16205	4.5135	4.3927	4.36568	4.27175
346.626	346.625	346.629	524.838	524.406	525.28	62	13	15	15	6	13	4.26583	4.1612	4.2176	4.1976	4.17132	3.85366	3.95158	3.98418	3.99729	3.67058	3.67843	3.72777	3.66119	3.95847	3.9501	3.96053	3.76447	3.93837	3.69534	3.83754	3.74064	3.71727	3.68389	3.89854	3.99776	3.98813	3.92648	4.06093	3.93556	3.90175	3.77676	3.65085	3.68681	3.74489	4.0963	3.90808	3.95144	3.89208
347.116	347.107	347.127	229.24	221.664	230.091	49	13	0	13	6	13	4.14699	4.06755	4.08482	4.04697	4.03179	3.6831	3.8842	3.91332	3.8754	3.81542	3.87058	3.88856	3.96233	2.64525	2.71905	2.8667	2.93597	2.64786	2.82962	2.71789	2.64661	2.74967	2.86191	2.8017	2.82167	2.77633	2.71741	2.7027	4.03074	3.86657	3.92859	3.68853	3.58865	3.73226	3.96375	3.95853	4.01164	3.66027
347.167	347.163	347.202	251.246	244.202	255.473	58	13	5	15	6	13	4.46933	4.31627	4.3043	4.41212	4.28876	4.20602	4.33794	4.22759	4.14826	3.94639	3.92948	3.94164	3.89149	3.10489	2.82834	3.01952	2.98313	3.11294	3.11769	2.79061	2.74669	2.98168	2.97179	2.986	2.99942	3.0461	2.98755	3.13132	4.22338	3.95751	3.77164	3.65565	3.47198	3.70759	4.22942	4.18272	4.1739	4.07511
349.183	349.181	349.184	203.429	203.069	204.146	62	13	15	15	6	13	4.98059	5.01744	5.01845	4.99829	5.02168	4.93292	4.92764	4.93319	4.92528	4.74252	4.74586	4.71534	4.71701	4.96425	4.94091	4.93586	4.91318	4.94959	4.85314	4.87894	4.87537	4.85788	4.85006	4.93087	4.91746	4.90903	4.9176	4.96206	4.92566	4.94709	4.85034	4.85807	4.86709	4.88504	4.98617	4.96887	4.91562	4.91689
349.936	349.933	349.938	451.598	450.973	452.229	62	13	15	15	6	13	3.38363	3.49692	3.50241	3.40763	3.4764	3.6078	3.59015	3.51793	3.62329	3.45169	3.50119	3.47436	3.47968	3.60276	3.6017	3.39592	3.48187	3.66009	3.54373	3.52187	3.53156	3.46832	3.23563	3.51698	3.5783	3.4476	3.47003	3.56643	3.44263	3.50707	3.43008	3.49129	3.42029	3.56686	3.38663	3.54227	3.41652	3.48337
350.186	350.184	350.187	203.45	203.146	204.146	62	13	15	15	6	13	4.19662	4.24183	4.25273	4.22493	4.22616	4.11404	4.14179	4.07512	4.13736	3.91289	3.96968	3.90508	3.90911	4.15936	4.1592	4.13057	4.16707	4.12006	4.08203	4.06308	4.06802	4.06373	4.06096	4.13557	4.094	4.14347	4.12785	4.18115	4.12459	4.14387	4.04865	4.1028	4.04525	4.11899	4.19386	4.19089	4.10607	4.12923
350.934	350.932	350.946	451.496	451.054	454.915	62	12	15	15	6	12	3.69232	3.84958	3.70964	3.77422	3.80996	3.93218	3.90468	3.8335	3.83019	3.81273	3.81955	3.65937	3.78862	3.88221	3.8648	3.91953	3.88646	3.87585	3.79308	3.79533	3.73982	3.81287	3.79426	3.85227	3.87451	3.86629	3.84527	3.86461	3.84188	3.89942	3.86406	3.78618	3.81489	3.81996	3.77226	3.77942	3.8593	3.80952
351.932	351.93	351.936	451.513	451.228	451.925	60	12	15	15	5	13	3.70144	3.72911	3.57138	3.71448	3.76228	3.81442	3.82767	3.79516	3.78278	3.7327	3.72253	3.75578	3.73796	3.81791	3.76502	3.81512	3.81445	3.81646	3.75831	3.71111	3.81084	3.7486	3.74477	3.78794	3.7971	3.84256	3.64662	3.64133	3.80165	3.86179	3.71806	3.69173	3.71039	3.71083	3.76594	3.79284	3.75516	3.77948
352.936	352.933	352.947	451.527	450.42	454.321	61	13	14	13	6	11	3.42445	3.34146	3.50049	3.403	3.44311	3.60222	3.55377	3.52789	3.51347	3.38122	3.55041	3.41695	3.4301	3.45509	3.35194	3.62434	3.5038	3.55288	3.53047	3.26028	3.49897	3.46702	3.54013	3.45594	3.47647	3.54875	3.53161	3.53987	3.44751	3.50328	3.35964	3.36816	3.51049	3.48425	3.37118	3.52956	3.53298	3.54049
353.225	353.185	353.23	442.349	437.438	452.593	52	12	1	14	5	13	3.86693	3.64831	3.6552	3.8337	3.64055	3.58377	3.4828	3.61324	3.57834	3.72064	3.47903	3.42822	3.49568	3.21134	3.03843	3.07785	3.1307	3.16055	3.21873	3.39465	3.42942	3.37703	3.40287	3.16797	3.15913	3.07299	3.20431	3.1917	3.64229	3.60895	3.33584	3.88913	3.39693	3.73268	3.68309	3.83207	3.80946	3.58786
357.26	357.257	357.262	685.916	685.233	686.706	61	13	15	15	6	12	3.43143	3.44947	3.14046	3.07913	3.37723	3.81402	3.84448	3.70248	3.7652	3.91087	4.00779	3.90524	3.8139	3.68557	3.89192	3.69953	3.80676	3.83774	3.48886	3.53186	3.502	3.45728	3.29988	3.64545	3.68177	3.67119	3.82724	3.71266	3.65742	3.72084	3.43804	3.5691	3.46018	3.54491	3.22949	3.70908	3.94766	3.76385
358.127	358.116	358.129	449.316	448.708	450.732	40	13	0	15	2	8	3.84977	3.90571	3.76659	3.64861	3.58143	3.71292	3.49686	3.52511	3.29943	3.79242	3.86812	3.46823	3.47376	2.21689	2.16399	2.00759	2.16526	1.82861	2.13721	2.25678	2.37403	2.20072	2.16611	1.9509	1.95737	1.74773	1.63817	2.14154	3.1053	2.78168	3.03602	3.29176	3.00792	3.85315	3.88797	3.87145	3.94581	3.775
358.128	358.11	358.132	387.146	380.276	387.596	31	10	0	15	1	4	3.22349	3.21828	3.61405	3.61359	3.25707	3.7729	3.55284	3.59711	3.18411	3.49392	3.4541	3.38699	3.42729	2.28042	2.29997	1.80888	2.49472	2.27264	2.0993	2.13522	2.02741	2.25363	2.28805	2.2017	2.25294	1.85191	2.08887	2.18086	2.92904	2.83723	2.80996	2.94751	2.55626	3.17862	3.50474	3.67095	3.33297	3.25092
361.083	361.081	361.085	229.323	228.858	230.441	47	13	0	15	6	13	4.08895	4.09935	4.13686	4.13094	4.1343	4.01026	4.07528	3.99556	4.0552	3.99602	3.94163	3.95892	4.01891	2.49981	2.42582	2.38734	2.70761	2.61542	2.58951	2.55735	2.57772	2.6159	2.53364	2.33462	2.28957	2.40386	2.49981	2.51855	4.17445	4.05933	3.94201	3.82017	3.79383	3.85614	4.07435	4.112	4.15787	3.89375
361.218	361.211	361.22	364.945	364.569	368.566	63	13	15	15	6	13	4.1877	4.15119	4.18686	4.1175	4.15965	4.12735	4.08936	4.04874	4.04372	4.45219	4.46798	4.45336	4.45379	4.14894	4.14222	4.07699	4.06482	4.0738	4.47991	4.49887	4.46305	4.4469	4.48	4.17675	4.09573	4.14572	4.15105	4.16944	4.10211	4.0463	4.47076	4.47025	4.52289	4.5124	4.22732	4.20046	4.12835	4.11612
362.112	362.108	362.115	176.407	175.573	178.926	35	13	0	7	2	13	3.80301	3.89316	3.60181	3.83947	3.51168	3.49033	3.38755	3.57884	3.42941	3.56451	3.65609	3.53734	3.30657	1.90411	2.22725	2.27881	1.84786	2.16702	2.06658	1.833	2.00772	1.8242	1.996	2.28282	2.04754	2.04075	2.03673	2.02614	3.21088	2.74989	2.69511	2.95917	2.71195	2.93362	3.0956	2.98529	3.22636	3.10922
362.191	362.183	362.192	296.643	296.144	299.531	63	13	15	15	6	13	4.10418	4.14697	4.17041	4.16655	4.24986	4.12513	4.10134	4.07731	4.07724	3.99601	3.9817	4.0221	3.96773	4.15113	4.12631	4.10531	4.1042	4.1527	4.09076	4.13107	4.14468	4.07559	4.04022	4.08665	4.13863	4.12014	4.13462	4.1741	4.08702	4.094	4.12937	4.11318	4.06546	4.09204	4.20063	4.11148	4.14217	4.11601
362.217	362.209	362.222	360.246	359.973	372.999	66	13	15	15	6	13	4.85459	4.85465	4.79693	4.88266	4.95161	4.86473	4.94355	5.03301	4.93035	4.72671	4.8488	4.95891	4.8662	4.70644	4.92861	4.90654	5.01182	5.15315	4.00532	4.38494	4.48529	4.53507	4.33786	4.31869	4.33583	4.57292	4.88889	5.03731	4.76195	4.95369	4.4176	4.36243	4.59473	4.51225	4.90736	4.92238	4.72723	4.6308
362.693	362.69	362.696	296.646	296.175	297.225	59	13	15	14	5	12	3.55704	3.6168	3.67805	3.67352	3.7246	3.64785	3.58601	3.57012	3.59023	3.57178	3.54588	3.5456	3.43155	3.56774	3.58664	3.62021	3.62379	3.68321	3.61353	3.64883	3.69594	3.49704	3.6684	3.53487	3.62358	3.5664	3.59129	3.50205	3.6394	3.65756	3.51484	3.55659	3.61981	3.5692	3.70879	3.64353	3.6415	3.6832
363.142	363.14	363.153	418.637	418.224	424.23	51	13	0	15	6	13	4.95256	4.81841	4.83451	4.81056	4.71017	4.61548	4.54042	4.54325	4.45225	4.62182	4.43694	4.29114	4.32347	1.86002	1.95567	2.30585	2.22572	1.65791	1.61398	1.80412	0.477229	1.61405	1.64489	1.71795	1.90783	2.19686	2.03277	1.8895	4.56411	4.38288	4.12347	4.07301	4.02293	4.09526	4.74015	4.57273	4.5399	4.44602
363.161	363.158	363.163	206.853	200.278	207.867	63	13	15	15	6	13	4.17347	4.27225	4.22147	4.25739	4.26296	4.20524	4.1854	4.15854	4.15603	3.94615	3.95289	3.92493	3.88863	4.23701	4.18639	4.20159	4.16401	4.23646	3.93514	3.93335	3.8911	3.95476	3.96367	4.21343	4.21033	4.16972	4.17887	4.1909	4.14562	4.17454	3.94118	3.97791	3.92157	3.9213	4.26282	4.20891	4.21264	4.1669
363.218	363.181	363.22	360.246	359.681	373.535	59	13	14	12	4	10	4.29228	4.31652	4.2461	4.32744	4.41239	4.30871	4.42102	4.48532	4.39826	3.97532	4.18291	4.28016	4.16417	4.15577	4.39354	4.37435	4.46137	4.60351	3.2164	3.90078	3.75351	3.90092	3.70939	3.73728	3.8199	3.95786	4.35255	4.50768	4.24257	4.4282	4.0523	4.01379	4.01052	3.80481	4.3717	4.38841	4.17196	4.07581
364.145	364.142	364.154	418.589	418.086	419.365	44	12	0	15	5	12	4.26619	4.09611	4.09899	4.1121	4.01736	3.87996	3.7828	3.73428	3.72477	3.90896	3.67978	3.69906	3.45011	2.74373	2.52886	2.70924	2.85639	2.71138	2.91985	3.01634	3.11082	3.02754	3.05007	2.61368	2.48044	2.72514	2.71484	2.7053	3.8064	3.64554	3.35522	3.37127	3.45044	3.16142	3.92839	3.835	3.84792	3.70928
364.216	364.183	364.218	360.251	359.584	365.108	57	13	12	13	6	10	3.88626	3.85403	3.84297	3.89822	4.00253	3.91834	3.92996	4.06021	3.92006	3.68415	3.80134	3.88072	3.79628	3.65479	3.95474	3.93215	4.0345	4.16809	3.2329	3.40871	3.43192	3.45909	3.28622	3.27566	3.37465	3.54115	3.92936	4.07124	3.78341	4.01164	3.31205	3.35052	3.63889	3.41946	3.91055	3.93206	3.70725	3.52718
365.105	365.104	365.107	32.3285	31.4476	35.7323	62	13	15	15	6	13	4.71042	4.81279	4.60162	4.54141	4.6129	4.63826	4.72043	4.71877	4.77357	4.92586	4.74861	4.88904	4.85839	5.09544	5.29704	5.21988	5.33744	5.08169	5.27367	5.03179	5.00649	5.1333	5.24916	5.33253	5.3172	5.29016	5.27686	5.38776	4.86981	4.85766	4.95467	4.95056	4.97332	4.90963	4.45408	5.28021	4.89739	4.89133
365.12	365.11	365.121	176.47	168.985	178.94	48	13	1	15	6	13	5.07061	5.14062	5.06044	5.113	4.96548	4.94243	4.91235	4.98144	4.89008	4.95886	5.03919	4.92691	4.84374	2.90778	2.79137	2.69492	2.91168	2.3588	2.87961	2.57722	2.54395	2.52335	2.42195	2.9797	3.10456	2.75809	2.79685	2.48679	4.74521	4.56674	4.52248	4.57369	4.5266	4.62642	4.76926	4.69254	4.73291	4.64153
365.152	365.14	365.157	203.422	202.926	206.153	62	13	15	15	6	12	3.66241	3.7031	3.62463	3.78667	3.74238	3.5475	3.58939	3.66893	3.54746	3.40494	3.36194	3.4102	3.36958	3.60929	3.52385	3.6824	3.66655	3.50435	3.64731	3.59343	3.57689	3.55118	3.62277	3.61237	3.62446	3.66189	3.53136	3.67559	3.69533	3.68452	3.61957	3.59324	3.60961	3.57876	3.73754	3.5099	3.61725	3.62067
365.232	365.229	365.237	943.654	942.922	944.505	46	5	14	12	6	9	2.75852	2.47013	2.9082	3.13057	3.11762	3.37117	3.40654	3.17335	3.44101	2.85838	2.75815	2.88569	2.81922	3.21852	3.37392	4.04848	3.90683	4.56381	3.35013	2.93066	3.19667	3.53787	4.00585	3.04621	2.98523	3.49494	4.09152	4.073	3.41762	3.18177	3.42855	3.72137	3.81531	3.5689	2.97794	3.13176	3.24581	3.05828
366.107	366.097	366.109	32.2065	30.7621	37.3306	50	7	15	14	4	9	3.85177	3.99881	3.79546	3.71076	3.76775	3.82005	3.90192	3.84567	3.86787	4.04547	3.90862	4.03664	4.00135	4.26386	4.45641	4.3672	4.49756	4.25062	4.452	4.25596	4.13682	4.25918	4.39573	4.49367	4.48628	4.46166	4.44066	4.23562	3.97928	4.00164	4.08465	4.09514	4.12837	4.07999	3.675	4.43617	3.98592	4.04718
366.123	366.107	366.128	176.496	175.91	183.672	50	13	0	15	6	13	4.31042	4.3865	4.33025	4.36468	4.22263	4.18276	4.1628	4.26291	4.15902	4.23543	4.28467	4.20927	4.13937	2.51298	2.22212	2.49941	2.40385	2.29397	2.31438	2.07663	2.17414	2.07425	2.27426	2.31082	2.22319	1.86007	2.14245	1.91335	3.98525	3.83444	3.70844	3.77565	3.76031	3.88094	4.0644	3.93679	3.99354	3.93746
366.181	366.173	366.182	158.136	157.476	164.352	48	13	0	15	6	13	5.15218	5.15132	5.1889	5.24004	5.12256	4.70374	4.78075	4.89368	4.81386	4.71279	4.74676	4.70157	4.70149	1.84985	2.15397	2.2015	2.29493	2.15691	2.19226	2.34834	2.30509	2.47161	2.10165	2.09699	2.3304	2.27967	2.00188	2.05149	4.79619	4.69999	4.30503	4.24912	3.9107	4.10747	4.83967	4.86373	4.82161	4.65797
366.682	366.68	366.684	158.095	157.138	164.028	47	13	0	15	6	13	4.8456	4.84135	4.87367	4.92016	4.81622	4.37778	4.45404	4.54511	4.47703	4.38579	4.45435	4.35831	4.36909	1.64822	1.99894	1.62793	2.16924	1.50061	0.523896	1.94582	1.37895	1.60323	1.987	1.59579	1.90785	1.69496	1.95089	1.90798	4.46985	4.3467	4.00573	3.88827	3.58272	3.76403	4.51331	4.53817	4.49831	4.32154
367.082	367.079	367.087	374.336	364.443	374.714	40	13	0	15	1	9	3.84494	3.82281	3.75413	3.9348	3.46608	3.86581	3.79594	3.87857	3.63125	3.71637	3.45959	3.79991	3.49491	2.27891	1.86634	1.91867	2.32613	2.12979	0.497087	0.595715	1.78033	0.583713	1.72608	1.98237	2.21506	1.15083	2.35121	2.2518	3.15181	3.03121	2.85309	3.11868	1.40259	3.28644	3.73559	3.70367	3.81452	3.56084
367.117	367.113	367.123	176.538	175.735	179.265	32	13	0	7	2	9	3.56758	3.7177	3.57198	3.55898	3.39209	3.33581	3.40445	3.25917	3.42796	3.43253	3.52453	3.48959	3.38154	2.41183	2.20149	1.96057	2.17307	1.92549	2.41869	2.27511	2.38933	2.37289	2.46521	2.16614	2.16323	2.135	2.24448	2.16126	3.34525	2.92164	3.20411	3.21598	3.2187	2.97235	3.47464	3.30251	3.22668	3.10558
367.181	367.179	367.183	158.21	157.476	164.352	47	13	0	15	6	13	4.60605	4.593	4.64859	4.6797	4.56359	4.11754	4.20377	4.32419	4.24567	4.15431	4.22016	4.12913	4.14812	2.40957	1.96045	2.2033	1.84166	2.25502	2.29773	2.3078	2.34257	2.44835	2.34978	1.99605	2.02602	2.30218	2.19418	2.17611	4.23563	4.07348	3.77695	3.65392	3.30373	3.57639	4.281	4.33255	4.24127	4.13553
367.682	367.679	367.685	158.136	157.138	164.028	46	13	0	15	5	13	3.96693	4.02909	4.11956	4.11984	4.02454	3.44951	3.65669	3.77209	3.77009	3.64346	3.70378	3.59804	3.63651	1.70661	0.849746	1.89119	1.55304	1.64152	1.2352	0.594069	0.482361	1.80189	0.534009	2.03152	1.52337	1.90603	1.7065	1.82887	3.62591	3.60224	3.18738	2.92653	2.81609	3.10236	3.68454	3.71575	3.73535	3.53616
369.097	369.095	369.104	380.472	380.139	380.998	38	13	0	15	1	9	4.12574	4.13968	3.95924	3.96873	3.54768	3.97664	4.0282	4.11796	3.7044	3.81062	3.95617	4.13767	3.95969	2.06922	2.35959	2.13394	2.41426	2.08751	0.560016	1.62793	2.08883	0.545414	1.75553	1.97939	2.24444	2.4096	2.10505	1.87216	3.25449	3.08799	3.22403	3.19141	3.05312	3.53596	3.58735	3.47897	3.65227	3.64988
369.169	369.165	369.175	524.795	523.956	525.367	54	13	12	12	5	12	3.97816	3.89981	3.91166	3.90793	3.86152	3.53626	3.60447	3.68625	3.61496	3.17472	3.26745	3.24953	3.16834	3.6251	3.51128	3.59249	3.39451	3.51766	3.47295	3.4097	3.22841	3.53027	3.53062	3.54142	3.64794	3.62946	3.57174	3.75205	3.60734	3.53207	3.28939	3.53083	3.22219	3.40585	3.82397	3.64253	3.44635	3.5109
371.226	371.212	371.229	220.46	220.101	235.36	67	13	15	15	6	13	4.33761	4.30816	4.23901	4.22355	4.24715	4.32309	4.32839	4.29515	4.35519	4.08407	4.08796	4.1179	4.10604	4.21239	4.28445	4.23288	4.25594	4.20401	4.13042	4.10142	4.08142	4.05624	4.11723	4.32246	4.33328	4.3377	4.32357	4.2213	4.27534	4.17539	4.10852	4.10742	4.01123	4.04551	4.18005	4.23303	4.27502	4.30007
372.23	372.216	372.233	220.469	219.756	223.088	59	12	15	14	5	12	3.55372	3.55024	3.41466	3.44843	3.50802	3.61592	3.54878	3.55306	3.59769	3.26783	3.35709	3.45594	3.30739	3.34136	3.52842	3.41871	3.51854	3.32754	3.393	2.64848	3.2843	3.03708	3.34326	3.53853	3.60375	3.57806	3.44101	3.37015	3.49726	3.44298	3.44111	3.34324	3.20856	3.19914	3.43877	3.55262	3.4003	3.51496
374.17	374.168	374.171	158.176	157.476	164.352	47	13	0	15	6	13	5.67127	5.66718	5.70843	5.74465	5.63961	5.2434	5.31381	5.41522	5.34205	5.23092	5.29721	5.23013	5.20133	2.22486	2.36711	2.17883	2.12547	1.98095	2.27036	2.22734	2.20162	2.01477	2.19133	2.39627	2.29031	2.25272	2.15401	2.25933	5.33842	5.23249	4.84842	4.78911	4.49311	4.645	5.37027	5.39554	5.34474	5.18881
374.671	374.67	374.673	158.095	157.476	164.352	47	13	0	15	6	13	5.22088	5.21227	5.25022	5.29571	5.17785	4.77044	4.8503	4.95206	4.87889	4.77768	4.84791	4.77259	4.76746	2.02593	1.50074	2.19406	2.2545	2.02038	1.84778	1.78277	1.53202	1.51447	1.90237	1.94757	1.73448	1.91505	2.04621	2.14052	4.86244	4.75658	4.41064	4.32993	4.01697	4.18862	4.89919	4.92179	4.88381	4.74557
375.171	375.169	375.173	158.104	157.138	164.028	46	13	0	15	5	13	4.69788	4.68583	4.74227	4.78463	4.669	4.24581	4.31859	4.41761	4.32254	4.25228	4.29986	4.22681	4.21456	2.51079	2.28728	2.30282	2.09473	2.32888	2.13616	2.31644	1.99891	2.20073	2.1415	2.3352	2.15199	2.32557	2.44512	2.26895	4.3317	4.24273	3.83534	3.7524	3.55908	3.64144	4.37838	4.39928	4.37952	4.20689
375.195	375.182	375.201	373.53	373.055	377.111	51	9	15	11	6	8	3.31606	3.29568	3.34615	3.17062	3.30203	3.1866	3.28819	3.11522	3.24849	3.64956	3.66986	3.60811	3.81736	3.33406	3.12931	3.2955	3.11795	3.2391	3.76981	3.74644	3.7802	3.76289	3.79544	3.30621	3.20616	3.16765	3.24348	3.14352	3.08963	2.97474	3.7746	3.82438	3.85313	3.76454	3.37979	3.21096	3.19786	3.12664
375.198	375.181	375.228	326.298	321.131	342.811	68	13	3	15	6	13	4.76088	4.74844	4.84286	4.88873	4.77054	4.64565	4.75442	4.87714	4.81288	4.33371	4.4481	4.37603	4.42128	2.63539	2.79037	2.7165	2.74628	2.63699	3.05191	3.24369	2.97088	3.02339	2.93233	2.78771	2.74798	2.9067	2.73033	2.71969	4.76528	4.49721	4.22464	4.2042	3.99093	4.09991	4.65792	4.75544	4.81121	4.71686
375.249	375.234	375.254	763.19	756.633	764.236	71	13	14	15	6	13	3.66362	3.27283	3.62575	3.60688	3.38264	3.7658	3.68854	3.74068	3.71137	3.89475	4.04722	3.9351	4.01038	3.70137	3.58628	3.53812	3.52653	3.58218	3.24073	3.35486	3.37739	3.31962	3.12303	3.62427	3.54163	3.55526	3.69179	3.49354	3.54853	3.58344	3.34544	2.98981	3.24981	3.29971	3.48778	3.68267	3.63305	3.53633
375.673	375.661	375.677	158.167	157.138	164.352	44	12	0	14	4	13	4.07965	4.03773	4.06088	4.12472	3.98906	3.63435	3.54079	3.75667	3.64221	3.5268	3.64056	3.57165	3.62254	2.27582	2.2435	1.86203	2.10292	1.95244	1.24367	0.974736	0.521587	1.20896	1.18093	2.30297	2.2904	1.95249	2.01043	2.13529	3.73932	3.45116	3.23296	3.11946	2.94114	3.01937	2.6097	3.72648	3.74597	3.41082
376.166	376.162	376.169	158.21	157.476	164.028	42	13	0	13	4	12	4.11723	4.10337	4.15693	4.16787	4.07718	3.59709	3.59251	3.76338	3.80719	3.62583	3.70498	3.57726	3.67054	2.22921	2.43924	2.33778	2.24629	1.73167	1.91676	1.75281	1.92034	2.07176	2.0887	2.19234	2.05794	2.14986	1.81758	2.27052	3.80385	3.50035	3.32017	3.20951	3.09658	3.02907	3.77256	3.80485	3.77611	3.60818
376.201	376.195	376.204	326.213	321.058	337.059	50	13	3	14	4	13	4.17912	4.16678	4.2373	4.11455	3.99533	3.91055	3.98749	4.13046	4.23255	3.51016	3.57044	3.58054	3.71474	2.44395	2.70637	2.33848	2.60465	2.57072	2.91731	3.22652	2.92541	2.87039	2.84536	2.83514	2.7936	2.54959	2.46559	2.61225	4.0551	3.74692	3.42807	3.51373	3.38563	3.43358	4.08982	3.93734	4.05802	3.96986
377.084	377.083	377.086	193.084	192.654	195.207	47	13	0	15	6	13	4.2862	4.39103	4.2854	4.39585	4.26511	4.22257	4.22931	4.30876	4.17427	4.15885	4.30223	4.10489	4.03521	2.54286	2.47944	2.61084	2.4499	2.47558	2.37507	2.33248	2.37765	2.14251	2.51248	2.24766	2.59494	2.55987	2.2336	2.18475	4.01013	3.86493	3.71314	3.80715	3.69784	3.80476	4.17809	4.10632	4.19795	4.06311
381.079	381.072	381.081	31.5405	30.1238	42.3198	64	13	15	15	6	13	4.7678	4.89167	4.60352	4.50429	4.53522	4.6887	4.7715	4.77416	4.81979	4.91901	4.76664	4.93731	4.83061	5.10768	5.3061	5.15535	5.25864	5.04666	5.10598	4.81687	4.83161	4.86493	5.214	5.38226	5.46397	5.38111	5.32567	5.11017	4.87616	4.89214	4.75362	4.70571	4.74861	4.69237	4.53882	5.01041	4.99485	4.94457
381.198	381.183	381.204	351.576	349.865	357.655	63	13	13	13	5	12	3.76178	3.76964	3.8682	3.71646	3.65588	3.65566	3.67613	3.58714	3.63723	4.60143	4.09531	4.70818	4.50903	3.63372	3.64118	3.6639	3.64143	3.59242	3.9639	3.61982	3.94961	4.02334	3.90096	3.73579	3.67549	3.64403	3.66101	3.60345	3.76074	3.63466	3.97022	4.18298	4.03979	4.04897	3.7954	3.77255	3.61624	3.67868
382.156	382.154	382.158	158.176	157.138	164.028	47	13	0	15	6	13	4.82219	4.82406	4.87981	4.92759	4.81861	4.37475	4.43668	4.55919	4.45725	4.33476	4.43363	4.35276	4.36932	2.34783	1.66117	2.34971	2.3319	2.35093	2.37024	2.05257	2.37344	2.22228	2.37582	2.0717	2.25769	2.2196	1.99892	2.26575	4.48383	4.32501	3.94491	3.88778	3.55682	3.69917	4.50729	4.62636	4.51958	4.35892
382.658	382.655	382.66	158.196	157.476	164.352	46	13	0	15	5	13	4.4129	4.3664	4.43258	4.48451	4.36117	3.94033	4.0147	4.08832	4.04976	3.9136	3.99748	3.93281	3.8791	1.59578	2.16594	1.67056	1.75046	1.66102	1.74772	1.77797	1.1904	0.588197	1.41411	1.19046	2.08158	1.98251	1.92559	1.93262	4.07669	3.91248	3.37912	3.44353	3.16217	3.28779	4.07486	4.21268	4.07541	3.85881
383.158	383.153	383.163	158.104	157.231	164.352	44	13	0	13	5	13	4.1525	4.13513	4.17455	4.20703	4.10162	3.70167	3.64369	3.63307	3.68526	3.71538	3.72904	3.6045	3.53136	2.0368	2.27331	2.34775	1.8662	2.12629	2.32278	2.15899	2.27815	2.22845	2.26955	2.28737	2.19608	1.94263	1.99599	2.16628	3.65034	3.59989	3.18685	3.19341	2.93933	3.08856	3.75649	4.02821	3.83224	3.61261
383.243	383.241	383.248	943.735	943	944.607	60	12	15	15	6	12	3.12818	3.43517	3.69739	3.57432	3.70412	3.98037	3.97095	3.81694	3.9392	2.96645	3.50016	3.45041	3.45955	4.02412	4.13095	4.62518	4.52506	5.17412	3.89823	3.91995	3.83995	4.25605	4.61542	3.6457	3.69628	4.06653	4.64951	4.68259	4.10117	3.88909	4.03517	4.39691	4.42686	4.18759	3.64336	3.70763	3.86893	4.00079
384.204	384.197	384.206	304.312	303.919	307.351	63	13	15	15	6	13	4.10234	4.08602	4.17545	4.17323	4.19826	4.16857	4.10771	4.09151	4.07389	4.10863	4.03123	4.01832	4.01646	4.08865	4.09597	4.07533	4.03898	4.09516	4.06308	4.05178	4.05846	4.00234	4.02939	4.11454	4.11406	4.06205	4.12206	4.14054	4.11108	4.14417	4.06338	4.01406	4.04406	4.05832	4.19347	4.08674	4.14851	4.09972
384.245	384.241	384.248	943.706	943.231	944.271	50	7	15	14	4	10	2.66524	2.96541	3.21394	3.11705	3.01644	3.48365	3.5621	3.24935	3.53301	2.75564	2.91953	2.8982	2.90446	3.50313	3.59365	4.12864	4.04405	4.69703	3.39878	3.55009	3.32602	3.76935	4.14217	2.97775	3.26732	3.56033	4.10429	4.14495	3.56286	3.41179	3.46281	3.89374	3.96338	3.64717	3.0085	3.16926	3.30464	3.50457
384.706	384.704	384.709	304.283	303.903	304.641	61	13	15	14	6	13	3.69066	3.71656	3.71023	3.706	3.71117	3.66118	3.65001	3.66669	3.51468	3.5778	3.42509	3.55932	3.45323	3.65135	3.67816	3.60436	3.58881	3.60971	3.56896	3.59473	3.58784	3.44856	3.56803	3.62557	3.64145	3.52149	3.54265	3.69965	3.63413	3.63442	3.52502	3.46606	3.47106	3.57235	3.75764	3.72703	3.66469	3.52296
385.292	385.282	385.294	792.278	791.681	798.888	62	13	14	15	6	13	3.84967	3.66498	3.68591	3.96985	3.82147	3.49408	3.61131	3.64755	3.55193	3.8705	4.13212	3.72017	3.75925	3.56408	3.87605	3.67829	3.88328	3.77463	3.63367	3.5776	3.60027	3.70596	3.6275	3.715	3.49518	3.58121	3.72246	3.47633	3.75992	3.64739	3.63839	3.67383	3.74141	3.7682	3.77336	3.78027	3.76791	3.78777
387.107	387.106	387.12	380.473	380.139	385.461	48	13	0	15	6	13	4.97447	4.93608	4.7033	4.77004	4.33698	4.74364	4.78629	4.87642	4.52033	4.66372	4.74238	4.92562	4.6981	2.46865	2.39801	2.41175	2.47852	2.70642	2.68934	1.99004	2.37764	2.26241	2.39622	2.49892	2.30868	2.32213	2.50261	2.36018	3.97271	3.6969	4.00154	3.91559	3.83293	4.38972	4.43146	4.31136	4.46401	4.38587
387.107	387.105	387.111	369.9	369.645	370.416	38	13	0	14	2	9	4.64188	4.62458	4.42407	4.47057	3.88867	4.45676	4.4443	4.60473	4.23447	4.35372	4.41136	4.62816	4.37959	2.29331	2.43238	2.4362	2.55696	2.28813	2.53748	2.63044	2.658	2.33651	2.60463	2.62039	2.52501	2.41531	2.35701	2.43292	3.56912	3.39828	3.87288	3.74943	3.62301	4.16739	4.07061	4.04822	4.07536	4.07863
387.18	387.179	387.186	524.862	524.445	532.303	63	13	15	15	6	13	4.93426	4.83351	4.8764	4.84014	4.81165	4.56009	4.63631	4.62881	4.66573	4.42462	4.37301	4.43326	4.42423	4.60223	4.57866	4.60923	4.47319	4.54889	4.44033	4.49794	4.46558	4.41586	4.41057	4.58656	4.65669	4.65304	4.61704	4.68932	4.63563	4.55565	4.49185	4.40702	4.37364	4.44139	4.75631	4.6659	4.64077	4.59329
387.193	387.191	387.202	574.645	564.109	579.597	64	13	15	15	6	13	4.66532	4.78311	4.81333	4.81941	4.82245	4.4194	4.43887	4.51833	4.45586	4.13566	4.11731	4.09937	4.11335	4.53388	4.49293	4.49413	4.50899	4.54232	4.00002	4.02941	4.01028	3.95264	3.93756	4.69418	4.6805	4.78752	4.59364	4.6634	4.86452	4.70614	4.05557	4.00497	4.06243	4.00373	4.74155	4.71183	4.82578	4.81196
387.241	387.228	387.252	737.517	736.082	741.168	32	6	9	6	6	5	2.74153	2.83255	3.03393	2.76049	3.01385	2.87084	2.89443	2.93024	2.84318	2.78913	3.39973	2.88967	2.95214	2.8773	2.87865	2.75903	2.98339	2.90207	3.25681	3.20781	3.73441	3.83335	3.86359	2.84044	2.94611	2.91957	3.0707	2.97136	3.03047	2.73246	3.22331	3.88876	3.48145	3.26179	2.92185	2.80702	3.05842	3.05508
388.111	388.109	388.114	380.416	379.909	380.811	42	13	0	15	3	11	4.32055	4.26387	4.06128	4.10644	3.67806	4.13618	4.14272	4.22885	3.87285	3.98035	4.09702	4.25543	4.07557	2.22311	1.85397	2.23929	2.03153	2.20894	2.32075	2.22566	2.12755	2.44144	2.40615	2.30288	2.25679	2.18944	2.26634	2.18861	3.24537	3.05618	3.44819	3.34412	3.1326	3.74165	3.82712	3.68276	3.60911	3.6849
388.184	388.181	388.205	524.751	516.147	525.193	93	13	15	15	6	13	4.30741	4.20727	4.25884	4.22919	4.19016	3.90543	3.93622	4.01496	4.05639	3.80633	3.79465	3.80571	3.83155	3.97821	3.97192	3.99416	3.87754	3.9408	3.75552	3.8824	3.84582	3.81974	3.80916	3.97841	4.06445	4.0111	4.01625	4.06819	4.00736	3.96957	3.85876	3.78371	3.7553	3.79716	4.16616	4.05329	4.031	3.99307
388.196	388.182	388.2	574.621	573.327	585.412	62	13	14	15	6	13	3.94561	4.09971	4.17655	4.12699	4.15488	3.74323	3.73912	3.80203	3.83521	3.34663	3.50986	3.40781	3.42139	3.84046	3.81079	3.72591	3.84562	3.83889	3.26357	3.26886	3.21678	3.289	3.2884	3.98258	3.96202	4.12161	3.92891	3.97309	4.20091	4.01475	3.24418	3.17396	3.28635	3.37055	4.0527	4.04091	4.14721	4.13155
389.247	389.239	389.251	381.981	379.145	383.862	62	12	13	15	6	13	3.61388	3.70654	3.63223	3.66302	3.67918	3.76596	3.77613	3.60549	3.70144	3.55346	3.91096	3.7098	4.07484	3.80904	3.63575	3.66417	3.68106	3.52951	4.02874	4.07373	4.11348	4.15775	3.9173	3.80571	3.72479	3.65028	3.77914	3.65541	3.65565	3.70408	4.08777	4.09122	3.96553	4.09016	3.7274	3.70779	3.61287	3.78411
391.154	391.15	391.172	651.239	646.691	652.194	105	13	15	15	6	13	3.78193	3.75427	3.68173	3.66181	3.68391	3.69958	3.79975	3.83569	3.81812	3.59606	3.61906	3.59679	3.63463	3.88724	3.8623	3.82748	3.79163	3.75416	3.55275	3.62092	3.56382	3.54237	3.53091	3.75621	3.78006	3.79823	3.89813	3.81671	3.74687	3.83575	3.55306	3.27796	3.48252	3.70488	3.62949	3.75683	3.86001	3.73886
391.209	391.208	391.21	516.921	516.647	517.276	47	13	0	15	6	13	4.66434	4.6336	4.67642	4.61148	4.61025	4.41453	4.50407	4.59311	4.53506	4.53701	4.59812	4.55769	4.5716	2.7923	2.87944	2.7932	2.80367	2.9452	3.48428	3.59491	3.52787	3.49981	3.52635	3.08599	2.61568	2.86605	2.99463	2.83517	4.40823	4.48826	4.33535	4.32404	4.21942	4.24622	4.43949	4.46265	4.50633	4.4921
392.212	392.21	392.225	516.932	516.539	517.334	48	13	1	15	6	13	3.98857	3.95268	4.02293	3.96943	3.91373	3.79585	3.89284	3.89689	3.82976	3.89689	3.92006	3.90284	3.88655	2.56455	2.59876	2.50035	2.522	2.57499	2.83901	2.96786	2.99836	2.33652	3.05836	2.61611	2.5412	2.49279	2.49191	2.58255	3.71712	3.83737	3.73829	3.65159	3.58785	3.5371	3.76361	3.78059	3.82965	3.82353
393.086	393.085	393.088	501.083	500.318	501.443	62	13	15	15	6	13	4.2599	4.28746	4.3154	4.29747	4.29027	4.20368	4.2095	4.21376	4.26317	4.35519	4.26625	4.35326	4.33152	4.38779	4.37032	4.37959	4.34331	4.36859	4.2877	4.33922	4.35163	4.30083	4.3519	4.15478	4.19441	4.15868	4.21781	4.14981	4.21894	4.40194	4.36728	4.34624	4.3395	4.36414	4.2645	4.23592	4.2456	4.24318
393.142	393.138	393.151	158.377	157.231	164.366	43	11	0	14	6	12	3.50416	3.75729	3.59184	3.58884	3.62724	3.73986	3.5171	3.66789	3.77481	3.68293	3.65123	3.68608	3.58664	2.31581	1.81087	2.26635	2.33052	2.28272	2.25679	2.08617	2.26653	2.08042	2.25677	1.95085	2.28199	2.18374	2.32224	2.11088	3.67263	3.6758	3.55928	3.36407	3.52013	3.52137	3.62367	3.60802	3.71127	3.55007
393.209	393.208	393.211	220.435	220.247	220.722	62	13	15	15	6	13	4.94996	5.01046	4.98636	4.98714	5.00725	4.89691	4.87144	4.89035	4.89418	4.76673	4.72576	4.7224	4.71275	4.92805	4.87891	4.90057	4.86443	4.89726	4.834	4.83384	4.84698	4.81322	4.79121	4.88887	4.8704	4.89178	4.88192	4.92592	4.87128	4.8856	4.8251	4.84372	4.83482	4.85243	4.96517	4.95172	4.89125	4.87929
394.089	394.086	394.095	501.074	499.982	502.607	60	11	15	15	6	12	3.45706	3.41753	3.54906	3.51979	3.42997	3.24974	3.26052	3.46987	3.44554	3.48903	3.31483	3.49948	3.44716	3.60767	3.54493	3.57589	3.41316	3.58351	3.44352	3.46381	3.41197	3.52033	3.55455	3.37844	3.35044	3.39083	3.29083	3.36712	3.44886	3.65258	3.57846	3.50807	3.52989	3.6069	3.404	3.47018	3.42008	3.23264
394.212	394.208	394.228	220.469	220.218	232.291	64	13	15	15	6	13	4.2264	4.24921	4.25061	4.23817	4.28287	4.1176	4.12981	4.1343	4.1496	4.05293	4.0287	3.94302	3.96164	4.15119	4.13298	4.15565	4.15106	4.14791	4.07093	4.09568	4.10208	4.10073	4.05392	4.11669	4.11137	4.14048	4.13271	4.16666	4.16185	4.1662	4.10164	4.10435	4.10282	4.12235	4.2168	4.23893	4.14193	4.15411
395.131	395.13	395.143	190.913	190.611	197.734	48	13	0	15	6	13	4.53816	4.5293	4.62358	4.60209	4.4628	4.33829	4.41675	4.48021	4.37817	4.27873	4.40309	4.23213	4.24231	2.28728	2.23689	2.09102	2.47066	2.06802	2.19695	2.15597	2.37202	2.21696	2.3439	2.14875	2.02719	2.21433	2.45444	2.39221	4.14645	4.15454	4.01487	4.06713	3.83923	4.02818	4.36783	4.43142	4.38179	4.33161
395.213	395.202	395.217	220.469	219.946	221.034	55	11	15	15	4	10	3.43386	3.47277	3.5066	3.47681	3.43301	3.37021	3.23841	3.35596	3.37832	3.37396	3.30255	3.15931	3.2183	3.40888	3.51558	3.46959	3.21716	3.39606	3.20704	3.42152	3.37026	3.38551	3.35302	3.3897	3.44504	3.38719	3.28849	3.42236	3.35244	3.43538	3.38136	3.44413	3.34675	3.39376	3.47767	3.4394	3.34737	3.27047
395.878	395.874	395.884	356.16	355.427	356.878	61	12	15	15	5	13	3.70028	3.74982	3.72866	3.68677	3.74416	3.70898	3.71879	3.67211	3.72097	3.66248	3.4563	3.48056	3.53738	3.67907	3.68341	3.69428	3.67814	3.69184	3.4967	3.44837	3.50349	3.40947	3.48683	3.63361	3.67742	3.74818	3.7136	3.7797	3.68175	3.57714	3.47659	3.4178	3.38086	3.31103	3.79242	3.64412	3.69864	3.72833
396.134	396.117	396.137	190.903	190.294	196.539	44	13	0	14	5	12	3.81547	3.79023	3.87623	3.87128	3.74738	3.64284	3.66361	3.64652	3.60422	3.54035	3.66074	3.44336	3.53994	2.23261	2.06172	2.09236	1.90422	2.30011	2.17889	1.98845	2.14769	2.05399	1.56904	2.16303	2.27806	1.75042	1.94272	2.37532	3.53331	3.43005	3.25212	3.42132	3.01601	3.15502	3.61893	3.68339	3.65465	3.5448
397.138	397.135	397.146	387.029	386.556	387.692	28	11	0	15	0	2	3.64543	3.4756	3.83504	3.87347	3.51756	3.9075	3.48576	3.67128	3.39984	3.30813	3.32568	3.19388	2.99375	2.26397	2.42195	2.17722	2.26651	2.10392	1.92893	2.04488	1.47712	1.29858	1.95899	2.16327	2.12756	2.08151	2.20993	1.81093	2.72529	2.8987	1.7151	2.61088	1.9607	3.37503	3.72475	3.78042	3.55635	3.38449
398.121	398.106	398.125	450.553	442.567	450.87	45	13	1	15	5	10	4.07752	4.05729	3.91599	3.95347	3.75144	3.97846	3.72782	3.80129	3.67823	3.9582	3.88886	3.56484	3.57124	2.13508	1.90223	2.13178	1.81785	2.19314	2.33919	2.57915	2.32149	2.16918	1.93756	2.09458	1.54466	2.01338	1.9358	1.66121	3.12933	3.00126	3.28243	3.28946	3.00134	3.9958	4.12555	4.0846	4.14696	3.93575
398.165	398.162	398.168	524.844	524.387	525.3	59	12	15	14	6	12	3.96197	3.89104	3.98061	3.94369	3.83794	3.34135	3.39935	3.58565	3.62382	3.25096	3.08754	3.23834	3.29819	3.64583	3.56988	3.56153	3.4428	3.54456	3.22817	3.37043	3.26291	3.40419	3.38157	3.4782	3.61898	3.64327	3.6399	3.74787	3.57093	3.60745	3.40497	3.25167	3.17403	3.40014	3.80874	3.65052	3.58197	3.59068
399.141	399.139	399.146	277.484	272.555	278.347	75	13	0	15	6	12	4.29166	4.45166	4.36916	4.34196	4.04647	4.16556	4.3953	4.75166	4.29954	4.08843	3.90672	4.09272	3.95193	2.15603	2.29833	2.34772	2.44901	2.24945	2.25685	2.18661	2.3256	2.21253	2.19134	2.176	2.42417	1.85398	2.17486	2.20628	4.18038	4.20011	4.39472	3.95947	4.05711	4.29638	4.21353	4.1589	4.23549	4.40509
399.307	399.295	399.311	829.342	817.147	831.096	61	11	14	14	6	13	3.74212	3.52424	3.79844	3.73447	3.84549	3.84705	3.78942	3.5761	3.87805	3.92836	3.94251	3.85178	3.82793	3.87001	3.90405	3.85619	3.85616	3.89037	3.97199	3.90434	3.95209	3.98139	3.91609	3.7855	3.78011	3.74941	3.76572	3.66081	3.89521	3.79479	3.92896	3.99021	3.94307	3.96795	3.80198	3.72639	3.77082	3.6539
400.144	400.139	400.149	273.767	271.686	278.266	56	13	0	15	6	12	3.52699	3.52321	3.66765	3.41057	3.31887	3.50665	3.60837	4.08091	3.45899	3.29397	3.54348	3.28815	3.20735	2.47255	2.32836	2.49515	2.87935	2.3958	2.22931	2.45137	2.27973	2.02581	2.51924	2.50027	2.34115	2.32767	2.54048	2.61172	3.70953	3.62628	3.78296	3.48909	3.43184	3.88169	3.6952	3.24734	3.39623	3.6852
401.176	401.157	401.191	422.898	420.951	429.885	53	10	7	15	4	9	3.60661	3.55733	3.48303	3.48842	3.12311	3.61372	3.56248	3.54602	3.51115	3.46145	3.29252	3.21351	3.44266	2.8251	3.05599	3.27814	3.17871	3.09003	2.87437	3.16281	3.02332	3.19156	3.23162	2.93035	2.59593	2.68012	2.6869	2.70169	3.45854	3.79231	3.21786	3.45676	3.36404	3.3439	3.79934	3.68307	3.62667	3.27874
401.286	401.282	401.29	687.201	686.307	688.046	52	9	14	12	6	11	3.238	3.22416	3.21289	2.99717	3.15735	3.45588	3.61346	3.48067	3.36805	3.6824	3.68769	3.57593	3.57751	3.23925	3.76361	3.55445	3.48284	3.39139	3.04661	3.19328	3.29258	3.08696	3.11443	3.36974	3.47897	3.34413	3.47513	3.52817	3.48914	3.43903	3.58912	3.41041	3.297	3.51424	3.11292	3.40103	3.67961	3.56712
404.206	404.203	404.209	524.795	524.409	525.322	61	12	15	15	6	13	4.48463	4.30267	4.38163	4.32933	4.27983	3.83718	3.94628	3.97661	4.03981	3.47412	3.44672	3.51193	3.58469	3.95541	3.88232	3.89385	3.66614	3.81015	3.57524	3.73438	3.66685	3.58532	3.62075	3.86743	4.05326	4.01607	3.92757	4.13258	3.98062	3.85222	3.69127	3.59477	3.42581	3.63321	4.20061	4.02957	3.91544	3.83747
405.173	405.171	405.175	197.918	197.552	199.272	47	13	0	15	6	13	4.67506	4.60912	4.61475	4.71375	4.63075	4.46756	4.43479	4.4987	4.45161	4.36504	4.3569	4.38777	4.38009	2.63895	2.43189	2.42138	2.07907	2.43503	2.69555	2.62668	2.4957	2.39926	2.49717	2.36338	2.25353	2.33053	2.53965	2.43341	4.49608	4.39005	4.26866	4.17636	3.9804	4.12214	4.55637	4.56881	4.6312	4.4799
405.225	405.223	405.227	943.682	943.224	944.271	60	12	15	14	6	13	3.27804	3.58343	3.65219	3.69642	3.74522	4.01032	3.97282	3.80152	3.97658	3.39184	3.50894	3.32147	3.27192	4.01595	4.10659	4.60826	4.52557	5.09458	3.97837	3.99532	3.80484	4.27272	4.59854	3.53332	3.76648	4.08144	4.59965	4.68083	4.05567	3.93994	4.10236	4.37204	4.41873	4.17746	3.64467	3.78003	3.85523	3.98622
405.244	405.231	405.247	376.244	374.416	380.861	65	13	15	15	6	13	4.05121	4.04773	4.03188	3.98739	4.00556	3.92498	3.95569	3.91209	3.8966	4.3553	4.36524	4.35646	4.36468	3.99506	3.9603	3.94063	3.91827	3.94481	4.36383	4.36144	4.36633	4.343	4.35967	4.06971	4.01616	4.03006	3.96475	4.0236	3.93533	3.90891	4.34158	4.35389	4.38151	4.38863	4.06219	3.99334	3.9808	4.0292
406.154	406.152	406.156	524.811	524.406	525.047	62	13	15	15	6	13	4.89279	4.79242	4.84813	4.80972	4.79659	4.4734	4.55652	4.5888	4.56934	4.19046	4.16384	4.20225	4.22531	4.55721	4.51246	4.56158	4.35586	4.50576	4.24161	4.38185	4.28858	4.27518	4.26952	4.47079	4.605	4.56547	4.53375	4.65224	4.53083	4.49328	4.3142	4.1888	4.13475	4.33414	4.73961	4.58876	4.52978	4.4833
406.176	406.173	406.178	197.958	197.108	199.259	46	13	0	14	6	13	3.92854	3.8705	3.89426	3.99769	3.85256	3.75086	3.71667	3.79227	3.73697	3.48156	3.68045	3.55896	3.50053	2.42698	2.40802	2.16712	2.2453	2.20789	2.31223	2.54972	2.28662	2.42087	2.40913	2.48527	2.18758	2.20535	2.15507	2.36395	3.72752	3.64252	3.56754	3.43585	3.00341	3.44367	3.79285	3.82614	3.84986	3.7475
406.218	406.215	406.22	311.519	311.05	312.04	62	13	15	15	6	13	4.11835	4.13467	4.14194	4.20381	4.22174	4.14065	4.07636	4.08898	4.08739	3.96876	4.00527	4.0192	3.95843	4.08265	4.09895	4.06029	4.06517	4.11232	3.91702	4.03093	3.99544	3.91462	3.95037	4.09472	4.12238	4.08006	4.06343	4.19258	4.13298	4.10886	3.98477	3.94594	3.97925	4.00257	4.2117	4.10583	4.12616	4.07601
406.227	406.221	406.231	943.653	942.715	944.454	57	11	15	14	6	10	2.82689	3.12595	3.03668	3.18084	3.12872	3.33812	3.40207	3.27007	3.5349	3.02956	2.91395	2.83936	2.86696	3.40551	3.63664	4.10199	4.01915	4.57694	3.29822	3.50201	3.39244	3.74504	4.07056	3.11247	3.30926	3.60275	4.13145	4.20315	3.60244	3.25699	3.5245	3.86033	3.89652	3.71035	3.06737	3.23546	3.39844	3.48438
406.656	406.652	406.657	524.788	524.406	525.047	62	13	15	15	6	13	4.57523	4.47656	4.54138	4.52339	4.48559	4.08832	4.22935	4.24772	4.28201	3.90244	3.7767	3.95227	3.88515	4.20115	4.22388	4.22704	4.06449	4.2068	3.96836	4.09361	4.00878	3.97388	3.96474	4.15658	4.24856	4.28361	4.23395	4.36143	4.22168	4.16026	4.00834	3.88606	3.86051	4.01775	4.43234	4.2755	4.2558	4.187
406.719	406.71	406.723	311.505	311.044	313.502	63	13	15	15	6	13	3.73781	3.71994	3.78768	3.74884	3.75167	3.66667	3.65146	3.67682	3.59001	3.5295	3.55337	3.52105	3.47098	3.56083	3.68318	3.68114	3.73104	3.60854	3.57693	3.64311	3.5762	3.42341	3.49352	3.62361	3.62715	3.70342	3.57087	3.72116	3.63893	3.69882	3.6263	3.40821	3.54911	3.53072	3.75001	3.75413	3.70301	3.66285
407.127	407.122	407.15	651.387	645.459	652.085	65	9	13	13	6	10	3.24069	2.97407	3.26028	3.22241	3.01851	3.28442	3.31594	3.29318	3.29158	3.09466	3.0805	3.20212	3.14919	3.36421	3.04867	3.32649	3.22152	3.17473	3.14878	3.02951	3.01093	2.93373	2.92216	3.19258	3.31025	3.22573	3.27706	3.2022	3.24777	3.24438	2.76703	2.64637	2.94762	2.94092	3.15232	3.25354	3.21845	3.02823
407.185	407.182	407.203	517.016	516.358	518.102	38	13	0	12	3	10	3.709	3.73189	3.71442	3.61663	3.75576	3.57644	3.74933	3.84048	3.79254	3.38299	3.33515	3.44224	3.35626	2.7864	2.6917	2.72125	2.75506	2.74709	3.43154	3.53845	3.55913	3.50281	3.53973	3.11572	2.74426	2.6223	2.79953	2.71339	3.56283	3.80235	3.43104	3.67997	3.62435	3.69459	3.48817	3.71781	3.77066	3.76051
407.188	407.181	407.19	224.29	223.969	228.868	63	13	15	15	6	13	4.05219	4.08117	4.0187	4.04243	4.08091	4.05709	4.06715	4.02169	4.05676	3.78176	3.8213	3.89161	3.84837	4.10801	4.07928	4.10909	4.03695	4.05874	3.71905	3.81937	3.81915	3.77668	3.74599	4.19	4.07661	4.11304	4.05643	4.07547	4.10409	4.07721	3.80144	3.76679	3.76745	3.83349	4.15807	4.16066	4.03992	4.04694
408.148	408.145	408.151	424.762	424.175	425.026	41	13	0	15	2	11	4.60946	4.47995	4.2903	4.37052	4.03382	4.22249	3.9659	4.16064	3.80951	4.24981	4.2527	3.67105	3.78784	2.5932	2.45042	2.47309	2.47806	2.47705	3.03346	3.05463	3.08621	3.0443	3.03146	2.6028	2.53961	2.52077	2.73255	2.65687	3.12608	2.92411	3.22072	3.25115	3.09699	3.62624	4.22623	4.15804	4.26692	3.99697
409.09	409.088	409.097	380.472	380.008	384.995	48	13	0	15	6	13	4.95022	4.90669	4.75213	4.75899	4.37511	4.73845	4.79019	4.86179	4.54728	4.54119	4.61087	4.78745	4.59059	2.03683	2.24779	1.9391	2.19891	2.23612	0.601061	0.601347	0.497531	1.58071	1.66435	2.3249	1.8415	2.06419	2.04475	2.33999	4.02511	3.79317	3.89274	3.85957	3.83846	4.35973	4.44234	4.34726	4.48436	4.39597
409.162	409.16	409.163	538.211	537.37	538.692	62	13	15	15	6	13	5.42246	5.38359	5.35252	5.47138	5.34089	5.21702	5.18496	5.18682	5.17036	5.09618	4.98101	5.2575	5.20783	5.23189	5.19226	5.17993	5.26729	5.19212	5.1383	5.1849	5.10383	5.12486	5.07717	5.15066	5.24124	5.17363	5.27089	5.49666	5.40752	5.1464	5.29651	5.02871	5.0668	5.08909	5.26189	5.23321	5.18198	5.14672
409.162	409.161	409.175	492.528	492.048	502.542	65	13	15	15	6	13	5.346	5.30081	5.30559	5.4702	5.30994	5.08427	5.03636	4.97299	4.99867	5.10579	4.96295	5.29802	5.26781	5.09157	5.02866	4.99032	5.25859	5.15974	5.17442	5.21524	5.09168	5.13652	5.10654	4.96849	5.11727	4.96879	5.22	5.43095	5.34469	4.99046	5.29493	5.05593	5.09803	5.1067	5.24454	5.12212	5.01964	5.01029
409.162	409.16	409.163	550.437	550.001	551.062	55	11	15	11	5	13	4.91622	4.88527	4.74306	5.34668	4.87357	4.8487	4.70902	4.61592	4.59292	4.6417	4.39955	5.23226	5.21283	4.80028	4.65249	4.65902	5.15301	4.72384	4.74954	4.8405	4.63184	4.7978	4.7312	4.56034	4.87644	4.55404	4.98256	5.37636	5.38973	4.55991	5.21107	4.5418	4.78158	4.68334	4.69477	4.83215	4.62487	4.58357
409.162	409.159	409.166	592.767	592.465	593.292	58	13	15	15	6	9	4.00208	4.01472	4.04383	3.8581	4.03984	4.02479	4.08405	4.07177	4.05438	3.96594	3.94601	3.97518	4.03576	4.18494	4.14638	4.1187	4.09304	4.11654	3.69273	3.79955	3.80807	3.72358	3.7902	4.11367	4.14992	4.06545	4.10146	4.23297	4.16995	4.02545	3.78904	3.73183	3.74986	3.73218	3.92754	4.14445	4.07471	4.05199
409.163	409.161	409.177	524.836	517.352	525.073	65	13	15	15	6	13	6.04394	5.97341	6.00782	6.00736	5.96828	5.7684	5.81257	5.81437	5.82898	5.66563	5.62842	5.69892	5.68571	5.81319	5.79457	5.81555	5.73184	5.79278	5.66268	5.73725	5.69836	5.69004	5.67963	5.77099	5.83439	5.82962	5.81575	5.89128	5.82955	5.78167	5.71485	5.65278	5.62992	5.69229	5.94078	5.84777	5.82255	5.79521
409.174	409.161	409.176	574.621	568.576	580.213	72	13	15	15	6	13	4.84144	4.92844	4.95696	5.01606	4.96489	4.65684	4.64209	4.72907	4.68852	4.36953	4.35068	4.49027	4.44126	4.74645	4.7069	4.69953	4.76147	4.73949	4.29637	4.31518	4.27664	4.17488	4.22594	4.84106	4.87108	4.931	4.75815	4.8595	5.02125	4.84047	4.38455	4.26294	4.31007	4.2581	4.90102	4.8713	4.9474	4.93756
409.178	409.165	409.183	220.426	219.596	221.566	56	9	15	13	5	11	3.54371	3.47463	3.71348	3.69199	3.76111	3.72274	3.63427	3.68777	3.48747	3.60949	3.4654	3.64003	3.61164	3.67206	3.64815	3.61342	3.6672	3.47241	3.52923	3.59663	3.65469	3.55762	3.59377	3.66665	3.57933	3.51943	3.65864	3.48448	3.68317	3.71854	3.4998	3.60331	3.67019	3.63184	3.79344	3.66125	3.62272	3.42351
410.093	410.083	410.096	380.429	380.008	383.766	44	13	0	14	4	12	4.29128	4.25209	4.09789	4.07368	3.71939	4.0673	4.12139	4.16677	3.87945	3.88182	3.90943	4.10098	3.93477	1.75291	2.13295	2.04599	2.13843	2.07909	2.11423	1.96531	1.7781	2.13402	1.71233	2.02733	1.98096	1.96851	1.78042	2.0541	3.18925	3.20234	3.18992	3.2403	3.12636	3.69583	3.79537	3.71432	3.82478	3.74529
410.165	410.164	410.167	524.811	524.409	525.073	62	13	15	15	6	13	5.43583	5.3685	5.41048	5.40364	5.36379	5.16062	5.20205	5.20111	5.21057	5.06597	5.01331	5.09301	5.07246	5.20255	5.18764	5.20861	5.11709	5.1867	5.05871	5.13286	5.08531	5.07377	5.0714	5.1553	5.22833	5.22103	5.20893	5.28181	5.2329	5.17556	5.11776	5.03641	5.028	5.09063	5.32498	5.23757	5.21775	5.18858
410.165	410.164	410.166	492.503	492.024	492.756	62	13	15	15	6	13	4.74026	4.69457	4.69763	4.85803	4.71592	4.49143	4.42046	4.36473	4.39092	4.51174	4.36515	4.68163	4.65726	4.47639	4.42492	4.39754	4.65	4.54093	4.55774	4.58997	4.47541	4.52763	4.50016	4.38442	4.51851	4.3605	4.6212	4.81774	4.74494	4.38401	4.69185	4.47357	4.46598	4.4927	4.64563	4.5195	4.40447	4.38557
410.165	410.164	410.167	538.153	537.37	538.692	60	12	15	15	5	13	4.81425	4.75929	4.75041	4.8537	4.7341	4.6166	4.59517	4.58233	4.56489	4.4915	4.3881	4.62699	4.6371	4.61462	4.58659	4.58488	4.66682	4.60068	4.50872	4.57446	4.48312	4.51563	4.46023	4.55564	4.64188	4.57537	4.65808	4.88893	4.77156	4.58884	4.67873	4.42504	4.4356	4.47736	4.68983	4.63235	4.5834	4.5413
410.177	410.167	410.179	574.621	574.086	580.333	63	13	15	14	6	12	4.17666	4.27597	4.28804	4.31512	4.26765	3.95708	3.95309	4.08482	4.00907	3.61706	3.63009	3.86473	3.82694	4.06984	4.04017	4.02322	4.09511	4.08163	3.5784	3.58251	3.59717	3.46657	3.40258	4.15695	4.20841	4.25095	4.16994	4.32569	4.38192	4.19473	3.57925	3.54449	3.63684	3.63691	4.21747	4.18353	4.19295	4.25805
410.554	410.545	410.557	360.527	359.733	365.527	62	13	15	14	5	12	3.78468	3.78065	3.77672	3.82429	3.81469	3.75725	3.49547	3.68509	3.71834	3.64735	3.56389	3.42918	3.51436	3.78154	3.82208	3.77299	3.72544	3.70219	3.49087	3.5909	3.26333	3.48869	3.46898	3.69851	3.76966	3.72685	3.77215	3.77908	3.7848	3.74755	3.48457	3.51788	3.45868	3.46043	3.90572	3.8308	3.73364	3.69239
410.888	410.883	410.896	360.582	359.83	361.468	55	10	15	13	5	12	3.58144	3.51678	3.59006	3.49459	3.53923	3.55828	3.56503	3.30212	3.46935	3.474	3.40114	3.44652	3.52084	3.54577	3.32888	3.51194	3.44582	3.55259	3.22791	3.26409	3.11349	3.28637	3.18876	3.56782	3.59265	3.37771	3.54724	3.57984	3.49985	3.54791	2.95956	3.24514	3.24934	3.24279	3.5815	3.532	3.4494	3.4328
411.106	411.101	411.123	441.531	441.086	444.889	45	12	0	15	5	12	4.36298	3.97053	3.85611	3.61397	3.44483	4.15576	3.66559	3.57406	3.35829	4.18998	3.69671	3.37743	3.28769	1.9718	2.23447	1.8836	2.17201	2.23014	1.59585	1.72901	1.88936	2.17597	2.35641	2.00771	2.29122	1.54889	1.90415	2.04349	3.58591	3.26538	3.36024	3.44689	3.48708	3.82852	4.22803	3.76887	3.60542	3.3875
411.168	411.166	411.181	524.836	520.064	525.088	63	13	15	15	6	13	4.65804	4.60678	4.63332	4.62618	4.58278	4.41074	4.44898	4.43994	4.44499	4.26841	4.247	4.28648	4.3128	4.41484	4.40703	4.43971	4.32797	4.36754	4.29601	4.33746	4.30226	4.28635	4.26786	4.41789	4.45149	4.44069	4.42035	4.49532	4.44757	4.41852	4.35739	4.2619	4.24238	4.35451	4.56413	4.4574	4.44724	4.42714
411.168	411.165	411.171	492.511	491.632	493.132	61	13	15	14	6	13	3.98699	3.89365	3.90844	4.10972	3.94096	3.71326	3.67286	3.5559	3.608	3.71682	3.4616	3.85514	3.88171	3.73266	3.65193	3.59167	3.79672	3.74882	3.74513	3.72078	3.71132	3.75041	3.63218	3.35957	3.74492	3.57648	3.8196	4.03634	3.94226	3.595	3.90926	3.71633	3.60014	3.71795	3.83233	3.73244	3.45948	3.59272
412.168	412.164	412.173	524.864	524.028	526.058	56	11	12	13	6	13	3.79926	3.736	3.7467	3.74182	3.67108	3.39184	3.43995	3.51625	3.55104	3.19349	3.34313	3.27532	3.43963	3.55535	3.42122	3.55759	3.25041	3.43602	3.26331	3.3946	3.27986	3.51578	3.47475	3.58613	3.49892	3.45606	3.48763	3.6485	3.54523	3.43635	3.42562	3.32772	3.33787	3.3299	3.7071	3.54358	3.55211	3.55959
413.099	413.092	413.101	31.4588	29.8337	38.6514	52	9	11	13	6	12	3.72498	3.98974	3.88354	4.01026	3.99164	3.65435	4.21914	4.59112	4.63202	4.12083	4.2649	4.71838	4.60885	3.67331	4.21117	3.98869	4.46167	3.30466	4.41771	3.42745	3.52365	4.10212	4.611	4.50639	4.66178	4.5061	4.43514	3.7034	4.51461	4.17301	4.38829	4.36643	4.1783	4.05658	3.42676	4.68844	4.57022	4.45164
413.179	413.176	413.183	400.449	391.95	401.707	53	10	14	15	3	10	3.51647	3.51765	3.55082	3.56742	3.6229	3.81974	3.73828	3.75434	3.78633	3.55111	3.56138	3.26035	3.55132	3.65617	3.74202	3.67496	3.74749	3.669	3.26418	3.21129	3.35526	3.34247	3.54286	3.77657	3.7742	3.75759	3.81441	3.55294	3.65719	3.64176	3.48224	3.18269	3.43919	3.37425	3.59465	3.65612	3.70454	3.7147
414.19	414.186	414.197	537.2	536.524	538.21	43	13	0	14	4	11	3.91966	3.89853	3.76171	3.90483	3.87381	3.81969	3.79497	3.85166	3.42124	4.02969	4.04227	3.69805	3.84026	2.30788	2.23175	2.3563	2.12542	2.34784	2.55979	2.54676	2.46408	2.39385	2.54418	2.2773	1.86394	1.91318	2.48337	2.38862	3.19587	2.74784	2.95922	2.76318	2.76211	3.34972	3.94094	4.02183	3.89575	3.70341
415.253	415.249	415.255	234.963	234.767	247.494	64	13	15	15	6	13	4.26982	4.24958	4.19324	4.18971	4.22652	4.26263	4.23844	4.15824	4.29583	4.11994	4.11883	4.07878	4.08752	4.14817	4.21749	4.1634	4.18372	4.16137	4.06188	4.10342	4.03519	3.99197	4.033	4.26985	4.2606	4.28211	4.27827	4.15275	4.23838	4.12029	4.05952	4.09904	3.97983	4.03011	4.10452	4.19594	4.21996	4.21838
416.114	416.112	416.13	387.64	378.449	388.523	34	12	0	15	1	5	4.25518	4.21327	4.02508	4.03587	3.72036	3.7948	3.4354	3.71061	3.37269	3.61723	3.60786	2.84606	3.06166	2.17808	1.876	2.2658	2.0888	2.08748	2.15894	2.27277	2.0342	2.00914	2.18761	2.1018	1.7633	2.13507	1.83297	1.80865	2.96362	2.5958	2.79942	2.8711	2.69286	3.37901	3.98923	3.84686	3.94885	3.64722
416.191	416.188	416.196	63.8076	55.4607	65.5027	46	13	0	12	6	13	4.44765	4.05571	4.37893	4.50852	4.39399	4.13977	4.25185	4.15968	4.15184	4.25692	4.43435	4.34593	4.47548	2.5363	2.09584	2.26327	2.24857	2.16516	2.21434	1.98098	2.29923	2.22144	2.23869	2.26485	2.48575	1.86815	1.8601	2.12964	4.12511	4.1913	4.3364	4.17938	4.04064	4.12022	4.10938	2.62244	3.8257	3.75633
416.256	416.236	416.26	234.896	234.522	242.26	64	12	14	14	6	13	3.56955	3.60458	3.37161	3.47507	3.39808	3.54703	3.55067	3.41948	3.57602	3.23383	3.30136	3.3679	3.41225	3.43024	3.56936	3.41704	3.45503	3.41153	3.12719	3.26041	3.18318	3.09761	3.34073	3.50549	3.5142	3.54416	3.5148	3.50372	3.46603	3.45181	3.36199	3.37615	3.36567	3.41483	3.39389	3.51422	3.49273	3.60096
417.119	417.115	417.124	374.343	374.044	374.796	44	13	0	15	4	12	4.3127	4.28574	4.27892	4.4017	3.89833	4.36507	4.18217	4.37314	4.08434	4.14786	4.07846	4.25315	4.097	1.89687	2.20803	2.26401	2.12859	2.15308	1.93929	2.00344	2.10037	2.12304	2.48419	2.10161	1.93582	2.16124	2.34921	2.24683	3.45216	3.44469	3.57892	3.47248	3.25361	3.78444	4.21379	4.16618	4.24165	4.03
418.08	418.079	418.083	189.213	187.266	201.97	47	13	0	15	5	13	4.42142	4.54475	4.36296	4.58315	4.213	4.62731	4.51851	4.47742	4.46934	4.53733	4.56881	4.68596	4.51023	2.43879	2.51305	2.69319	2.63588	2.56029	2.56743	2.56511	2.33382	2.49936	2.23691	2.56857	2.55658	2.54258	2.4741	2.62976	3.931	3.62585	3.94906	3.74202	3.71224	3.87878	4.19991	4.40934	4.49193	4.17835
418.111	418.106	418.116	300.356	300.113	304.946	37	12	0	15	1	8	4.4132	4.37419	4.19533	4.21978	3.99371	4.34134	3.92332	4.06661	3.88542	3.79613	3.74052	3.40217	3.48311	2.0864	2.37279	2.17796	2.27258	1.9359	1.80869	2.19132	2.26089	2.51629	2.51544	2.34194	2.18582	1.7633	1.95098	2.32075	3.31048	2.98059	3.01807	3.04911	2.77094	3.64538	4.39984	4.37713	4.37996	4.13968
419.275	419.267	419.279	764.276	763.741	765.503	59	13	15	15	3	13	3.6147	3.56328	3.59276	3.59565	3.78737	3.81113	3.71433	3.77739	3.74615	3.92281	4.19713	3.9617	3.97011	3.71235	3.75851	3.68678	3.76168	3.72681	3.29762	3.41393	3.37556	3.02917	3.24744	3.62958	3.68382	3.60641	3.83249	3.72146	3.72909	3.67811	3.20716	3.39259	3.13979	3.4754	3.50603	3.5465	3.75209	3.67857
421.167	421.156	421.17	152.272	151.41	159.697	47	13	0	14	6	13	4.35941	4.17764	4.15162	4.25505	4.21378	4.0177	4.07321	3.97221	3.99656	4.10391	4.13985	4.14721	4.14519	2.17306	2.39687	2.24444	2.13513	2.13835	2.02329	2.20885	2.29168	2.18553	2.37457	2.22995	2.06666	2.03541	1.91319	2.28185	4.03365	3.90099	4.01797	3.71189	3.67116	3.87033	3.96873	3.91959	3.87763	3.69446
421.168	421.165	421.17	170.928	170.276	175.2	38	9	0	13	3	13	3.78925	3.76259	3.97938	3.85714	3.71535	3.53128	3.57321	3.47499	3.50615	3.61847	3.57473	3.5884	3.55574	1.99598	2.21783	2.33917	2.097	2.27986	2.4858	2.40431	2.28873	2.10397	2.3392	2.3824	2.24356	2.21337	2.5108	2.29393	3.56719	3.43235	3.38108	3.07463	3.22809	3.37218	3.5839	3.51909	3.44719	3.32015
421.204	421.19	421.211	258.286	257.644	263.046	42	5	12	9	6	8	3.2506	3.30736	3.18387	3.22937	3.151	3.17631	3.09744	3.01908	3.02579	3.01412	3.3757	3.35203	3.38255	3.17531	3.11879	2.97618	3.23942	3.21082	3.34268	3.33544	2.98363	2.95903	3.08471	3.22815	3.05345	3.13273	2.99785	3.01575	3.20507	2.97989	3.08659	3.14946	3.03969	3.23791	3.17542	3.21293	3.06564	3.00705
421.237	421.23	421.241	270.898	270.359	273.592	27	2	6	7	6	6	3.0691	3.39791	3.2304	3.32915	3.31068	3.19892	3.16243	3.13562	2.9019	3.35631	3.4189	3.4465	3.40563	3.22737	3.25749	3.14703	3.23832	3.12136	3.85501	3.81648	3.85364	3.88676	3.69327	3.18263	3.13759	2.89749	3.03558	3.22728	2.91253	2.96175	3.92826	3.87328	3.90065	3.88313	3.32501	3.17905	3.26383	3.11472
423.144	423.143	423.152	158.196	152.092	164.352	48	13	0	15	6	13	4.33683	4.3227	4.35144	4.38516	4.29239	3.73294	4.04547	4.13332	4.06865	3.95885	4.06564	4.02216	4.0105	2.39333	2.27659	2.38004	1.92047	2.2428	2.21605	2.06026	2.16716	2.2196	2.10512	1.99745	1.98095	2.30142	2.2843	2.30299	4.02285	4.02282	3.77773	3.73154	3.48335	3.59838	4.10837	4.14465	4.11903	3.95636
425.137	425.135	425.152	525.304	520.532	526.564	79	13	15	15	6	13	5.60716	5.60226	5.62511	5.64671	5.60582	5.50742	5.55058	5.5266	5.55512	5.37925	5.33784	5.36559	5.33821	5.5058	5.48932	5.50571	5.44859	5.48276	5.37529	5.40446	5.36924	5.36824	5.3625	5.50742	5.54278	5.54821	5.52052	5.56038	5.52681	5.51649	5.35841	5.3506	5.34389	5.35968	5.59625	5.55764	5.54584	5.52929
425.139	425.137	425.156	492.472	487.446	492.783	68	13	15	15	6	13	4.99792	4.97444	5.00929	5.17869	5.02183	4.80514	4.74585	4.69854	4.72303	4.76097	4.62669	4.96026	4.91219	4.85175	4.75467	4.76463	4.98334	4.87953	4.88127	4.90932	4.7825	4.80397	4.79326	4.65685	4.87419	4.69735	4.93385	5.16269	5.08344	4.76038	4.96156	4.75493	4.76908	4.79066	4.95824	4.84814	4.75582	4.71404
425.148	425.137	425.15	574.606	574.285	580.337	63	13	15	15	6	12	4.13089	4.24142	4.30755	4.32777	4.30134	4.08054	4.10323	4.17988	4.16464	3.75083	3.55873	3.60884	3.80582	4.19254	4.12996	4.1776	4.15873	4.15078	3.69385	3.80472	3.62959	3.57781	3.56373	4.28164	4.29325	4.34114	4.21345	4.31228	4.30954	4.2703	3.76037	3.55923	3.54929	3.52921	4.26037	4.28483	4.33009	4.32592
425.155	425.142	425.163	510.96	505.575	511.768	62	11	15	15	6	13	4.09507	4.11901	4.1672	4.35944	4.17317	4.25989	4.18677	4.19267	4.19391	3.98534	3.9166	4.25354	4.17976	4.33162	4.4751	4.37225	4.33887	4.38682	4.10047	4.09718	4.07002	4.13767	4.02911	4.16153	4.27421	4.21438	4.23752	4.32593	4.42338	4.33571	4.15801	4.01494	3.99017	4.12963	4.14249	4.30772	4.20633	4.26436
425.157	425.156	425.169	487.653	479.107	487.945	59	11	15	13	6	11	4.32837	4.3233	4.34824	4.34314	4.29621	4.40116	4.41196	4.41816	4.43328	4.58017	4.56592	4.61574	4.56287	4.70051	4.74181	4.7393	4.67094	4.72154	4.52213	4.57032	4.54974	4.5349	4.54321	4.42433	4.44846	4.44068	4.39866	4.41163	4.4143	4.71189	4.57134	4.49824	4.52745	4.54302	4.32121	4.43219	4.39969	4.42424
425.214	425.21	425.222	803.906	803.202	805.94	58	13	12	14	5	13	3.44874	3.6407	3.50554	3.66391	3.64261	3.69567	3.4216	3.40235	3.50412	3.65773	3.72771	3.58889	3.69766	3.50084	3.41051	3.50585	3.72947	3.48023	3.41837	2.83039	3.28997	3.17111	3.23308	3.52862	3.52237	3.46627	3.686	3.71007	3.54138	3.33699	3.24754	3.4408	3.23083	3.17512	3.48057	3.46374	3.6461	3.49
425.228	425.199	425.231	364.718	359.17	367.672	64	13	15	15	6	12	3.77353	3.87595	3.89479	3.69324	3.92833	3.48091	3.72409	3.71648	3.83222	3.69313	3.67141	3.84931	3.78705	3.87934	3.87273	3.84047	3.73695	3.80888	3.69501	3.74382	3.70706	3.60173	3.56714	3.81073	3.77183	3.90628	3.83492	3.87853	3.7842	3.81703	3.70465	3.48052	3.79351	3.65344	3.96205	3.92753	3.8432	3.78079
425.287	425.286	425.288	895.121	894.728	895.74	62	13	15	15	6	13	4.72053	4.70909	4.7362	4.70299	4.7447	4.70879	4.73317	4.74927	4.7481	4.74166	4.74479	4.77168	4.77222	4.74437	4.74219	4.74722	4.76155	4.72986	4.76754	4.79789	4.75476	4.76099	4.78119	4.73034	4.72967	4.75014	4.73002	4.76298	4.75698	4.75507	4.78083	4.77671	4.78824	4.77126	4.72918	4.75957	4.74031	4.74229
425.564	425.557	425.568	364.76	363.962	367.722	60	12	15	15	5	12	3.66921	3.5077	3.70976	3.60501	3.58884	3.37642	3.52926	3.44833	3.57873	3.39395	3.50821	3.38854	3.44734	3.59076	3.64133	3.44546	3.4738	3.49412	3.22147	3.26394	3.36235	3.14947	3.35071	3.55951	3.64869	3.66455	3.46811	3.57971	3.60573	3.6501	3.23795	3.35104	3.40263	3.02817	3.5959	3.62436	3.47907	3.43714
426.14	426.138	426.155	525.349	520.985	526.741	73	13	15	15	6	13	4.98686	5.02801	5.02541	5.00135	4.99134	4.89148	4.9143	4.92173	4.92104	4.76614	4.75986	4.76064	4.76469	4.87539	4.87813	4.92936	4.84691	4.87556	4.76211	4.80709	4.77276	4.78434	4.74991	4.88852	4.97595	4.93026	4.89684	5.02121	4.91225	4.88819	4.74355	4.73717	4.72296	4.73559	4.99288	4.9447	4.95098	4.91893
426.142	426.14	426.146	492.514	492.069	492.783	62	13	15	15	6	13	4.36869	4.36302	4.36814	4.56169	4.40229	4.19236	4.11513	4.09362	4.10986	4.1571	4.00744	4.31992	4.27847	4.21863	4.14275	4.1358	4.37524	4.24352	4.24388	4.25592	4.12432	4.16682	4.19176	4.04534	4.24508	4.07913	4.30877	4.54478	4.46165	4.11846	4.3186	4.14765	4.11868	4.17392	4.31854	4.23221	4.09994	4.12486
426.158	426.144	426.171	510.932	508.511	512.118	52	11	14	15	2	9	3.55801	3.32588	3.29477	3.73854	3.42361	3.50681	3.60916	3.4736	3.43864	3.40032	3.2831	3.55258	3.39133	3.75434	3.72179	3.72456	3.70976	3.74304	3.28608	3.53729	3.42731	3.38052	3.40165	3.46423	3.65629	3.53746	3.58858	3.67599	3.55955	3.70041	3.32973	3.4288	3.43837	3.3782	3.48321	3.70015	3.58575	3.61705
426.16	426.157	426.162	487.698	487.304	487.992	59	13	15	12	6	13	3.7773	3.7178	3.67444	3.73621	3.70947	3.795	3.8267	3.84049	3.8044	3.99	3.96214	4.00677	3.99914	4.11016	4.14281	4.15088	4.0538	4.1442	3.86617	3.9978	3.92052	3.92716	3.95486	3.84327	3.86336	3.82663	3.79756	3.83273	3.82632	4.11923	3.9587	3.90705	3.92737	3.94712	3.68971	3.83042	3.7977	3.84259
426.291	426.288	426.292	895.145	894.786	895.734	62	13	15	15	6	13	4.10885	4.06686	4.11403	4.0345	4.13943	4.10949	4.12363	4.16424	4.11979	4.13768	4.11357	4.12232	4.16406	4.17813	4.14855	4.1375	4.14922	4.10066	4.17354	4.18831	4.13264	4.1491	4.16883	4.16101	4.13709	4.13529	4.12698	4.15208	4.16766	4.16346	4.18229	4.18654	4.20521	4.16862	4.1373	4.13646	4.1337	4.11773
427.076	427.073	427.078	31.7642	30.4626	36.686	55	9	15	13	5	10	3.82959	3.9686	3.7898	3.68297	3.73626	3.78603	3.84885	3.76995	3.8105	4.02213	3.84206	3.92841	3.87193	4.25795	4.36685	4.31808	4.35286	4.26931	4.37295	4.2206	4.19344	4.176	4.26843	4.38242	4.37569	4.34497	4.35123	4.19747	3.9121	3.99265	4.01641	4.03254	4.08123	4.06141	3.75926	4.27998	3.97784	3.95247
427.091	427.083	427.097	176.456	174.683	178.94	46	13	0	14	4	13	3.53655	3.74593	3.6462	3.70573	3.64657	3.55801	3.60013	3.66385	3.51672	3.48751	3.64981	3.47208	3.56104	1.85191	2.27728	2.19142	2.25841	2.17595	2.17108	2.13186	1.87022	2.23448	2.02187	1.8987	2.27818	2.2196	2.15079	2.32225	3.29996	3.31742	3.17186	3.16722	3.20918	3.27276	3.45577	3.27219	3.40172	3.23686
427.138	427.136	427.151	525.28	520.871	526.743	64	13	15	15	6	13	4.65077	4.63297	4.54637	4.65755	4.66061	4.5303	4.55808	4.61154	4.57605	4.42775	4.43125	4.4109	4.39878	4.55314	4.52791	4.55498	4.50033	4.54432	4.41663	4.4557	4.43562	4.42588	4.42266	4.59482	4.59432	4.6044	4.56521	4.5995	4.56594	4.54633	4.42972	4.37224	4.35926	4.40138	4.62773	4.61637	4.60246	4.58587
427.14	427.137	427.17	492.344	486.98	492.866	94	13	15	15	6	13	4.00673	4.00769	4.04781	4.20921	4.06241	3.79862	3.77968	3.57905	3.66083	3.71739	3.48285	4.00815	3.86796	3.84429	3.69819	3.70643	4.01484	3.87047	3.85332	3.88574	3.80063	3.80511	3.78575	3.66265	3.82572	3.63846	3.94056	4.20908	4.08047	3.65784	3.94374	3.71279	3.49598	3.75957	4.00528	3.83751	3.12476	3.69511
428.141	428.134	428.146	525.564	523.447	528.814	57	12	15	14	3	11	3.68956	3.68212	3.31845	3.91406	3.67101	3.7576	3.75762	3.85236	3.89202	3.75872	3.577	3.67981	3.63851	3.91571	3.80236	3.78862	3.748	3.57718	3.72506	3.62208	3.59882	3.55417	3.60578	3.82024	3.92018	3.91423	3.81841	3.8656	3.8878	3.81367	3.67627	3.68654	3.67914	3.57681	3.81387	3.91636	3.91491	3.88025
428.231	428.228	428.243	318.281	317.826	324.416	63	13	15	15	6	13	4.13074	4.15028	4.17913	4.17878	4.20336	4.14615	4.08782	4.12651	4.08021	4.04874	4.03587	3.96722	4.00537	4.10084	4.04177	4.06641	4.08237	4.07437	3.91942	3.9485	3.95423	3.88892	3.8752	4.0889	4.11773	4.10857	4.03018	4.12505	4.10147	4.09607	3.93257	3.93314	3.97748	3.9398	4.18696	4.1192	4.08552	4.1269
428.733	428.729	428.736	318.292	317.826	319.108	60	13	14	15	5	13	3.77104	3.75901	3.79122	3.74282	3.78864	3.73807	3.67999	3.66979	3.68682	3.61256	3.57933	3.44295	3.4707	3.69183	3.70115	3.63264	3.59251	3.69712	3.36876	3.37999	3.52751	3.43524	3.48759	3.61816	3.64582	3.67427	3.70432	3.7035	3.6744	3.71837	3.54127	3.4117	3.49923	3.56392	3.81231	3.7378	3.69035	3.70725
429.074	429.064	429.077	31.2437	29.6406	35.8693	51	11	11	11	6	12	4.07736	4.23285	4.18498	4.30345	4.26521	3.86821	4.56637	4.97364	5.00917	3.14994	4.60531	5.09378	4.96691	3.95403	4.54211	4.16366	4.76393	3.60693	4.63349	3.54779	3.82871	4.30859	4.86055	4.83518	5.05114	4.88381	4.81834	3.9978	4.84562	4.4978	4.59663	4.55762	4.37963	4.27607	3.73337	4.99095	4.98208	4.83725
429.318	429.315	429.321	791.752	790.717	793.148	59	13	14	15	5	12	3.69999	3.53281	3.57304	3.76861	3.74596	3.48991	3.53984	3.53332	3.49127	3.81504	4.01377	3.51144	3.5262	3.2118	3.75109	3.54812	3.8982	3.61446	3.28099	3.50285	3.62665	3.59206	3.59411	3.54576	3.48629	3.32128	3.55073	3.57881	3.72078	3.58617	3.45481	3.43136	3.59977	3.57988	3.36892	3.63667	3.64327	3.85209
430.129	430.128	430.133	424.779	424.472	425.081	42	13	0	15	2	12	4.74518	4.614	4.43575	4.4931	4.17515	4.33943	4.08011	4.28187	3.96111	4.25347	4.24567	3.69143	3.75409	2.30723	2.02601	2.35758	2.50175	2.2672	2.23705	2.1395	2.25015	2.12302	2.24214	2.17207	1.89124	2.01488	2.19133	2.10035	3.37854	2.87663	3.04595	2.909	2.60245	3.66773	4.36282	4.29219	4.34709	4.11428
431.117	431.111	431.12	266.001	265.277	266.687	37	13	0	8	6	10	3.50911	3.72789	3.82163	3.57775	3.84095	3.45658	3.49553	3.52689	3.71823	3.42555	3.47974	3.3895	3.84337	2.13823	2.30363	2.36723	2.47605	2.17598	2.35552	2.46019	2.09352	2.13614	2.55001	2.28134	2.40739	2.44722	2.39279	1.98249	3.62524	3.59773	3.66176	3.2867	3.31614	3.70284	3.26664	3.80658	3.69391	3.86037
431.219	431.215	431.255	537.148	534.888	547.321	45	13	0	15	1	10	3.71413	3.66669	3.66135	3.74529	3.73606	3.60912	3.59649	3.63926	3.24484	3.7833	3.86846	3.41293	3.55855	2.565	2.22136	2.34914	2.32702	2.51574	2.9634	2.98218	3.00002	2.80195	2.98011	2.71589	2.32682	2.39155	2.50949	2.45192	3.03503	2.676	3.34665	3.30331	3.02907	3.22967	3.72728	3.80935	3.69208	3.39438
432.279	432.275	432.282	234.959	234.504	236.184	59	13	15	13	6	12	3.69078	3.5969	3.52885	3.58007	3.62812	3.60003	3.58748	3.54072	3.68608	3.3542	3.48375	3.54547	3.13389	3.55243	3.64366	3.53053	3.64233	3.5298	3.30786	3.43285	3.42438	3.27975	3.4571	3.68296	3.69657	3.68096	3.61055	3.5011	3.70581	3.44049	3.44144	3.43536	3.19894	3.26365	3.48215	3.55069	3.6439	3.66833
433.113	433.111	433.116	226.563	226.026	226.965	48	13	1	15	6	13	4.2657	3.9085	4.15047	4.14866	4.02005	3.99895	3.97473	4.13612	3.98663	3.7205	3.73113	3.76892	3.89627	3.33611	2.23507	2.40264	2.46471	2.40198	2.48334	2.26723	2.03284	2.06299	2.28429	2.36524	2.17008	2.07412	2.30649	2.01773	3.97797	4.16047	3.98023	3.8818	3.78421	3.80028	3.98994	3.91149	3.77617	3.78893
433.113	433.112	433.116	280.916	280.702	281.193	48	13	1	15	6	13	4.83069	4.26075	4.72572	4.57912	4.51189	4.48575	4.43854	4.64677	4.45927	4.21456	4.01936	4.12134	4.31976	4.30952	2.48712	2.38077	2.70424	2.39622	2.33178	2.16706	2.44209	2.40451	2.36333	2.36333	2.60935	2.54797	2.54013	2.45151	4.56577	4.6917	4.7503	4.3978	4.18615	4.41249	4.58909	4.44185	4.36423	4.39322
433.113	433.111	433.12	258.665	258.402	264.265	49	13	1	15	6	13	4.80571	4.83941	4.72829	4.78664	4.67941	4.64057	4.5582	4.66233	4.58675	4.60045	4.61016	4.52566	4.56365	3.93049	2.30937	2.42788	2.49436	2.45608	2.22669	2.53961	2.59994	2.5095	2.52281	2.5522	2.54039	2.25186	2.09337	2.44044	4.54567	4.52469	4.42138	4.42775	4.15094	4.34078	4.61328	4.63345	4.61854	4.54794
434.116	434.113	434.126	226.449	225.474	226.976	34	11	0	4	6	13	3.63094	3.26001	3.5166	3.43807	3.38687	3.3369	3.41747	3.43498	3.24695	3.14505	3.04885	3.26482	3.18908	2.83981	2.1241	2.27793	2.17799	1.67666	2.28795	1.85611	1.96065	2.19873	2.01037	1.95898	2.12322	2.10159	2.21775	2.20458	3.29937	3.45236	3.13685	3.26508	3.10068	3.03436	3.29173	3.09935	3.2277	3.17169
434.116	434.114	434.123	258.67	257.785	259.109	47	13	0	15	6	13	4.17965	4.1959	4.13294	4.17496	4.04193	4.02473	3.9634	4.03671	3.93411	4.01807	3.98317	3.89304	3.94953	3.3345	1.99451	2.10612	2.41875	2.41703	2.23534	2.172	2.11879	2.24117	2.35696	2.05971	2.07787	2.46169	2.08386	2.10064	3.92859	3.92183	3.78692	3.80858	3.23627	3.66593	4.00416	4.00024	3.99681	3.85431
434.116	434.113	434.123	280.9	280.123	282.456	46	13	1	12	6	13	4.22768	3.67762	4.06864	3.97675	3.90755	3.82735	3.71409	4.01379	3.81401	3.55086	3.415	3.41453	3.62062	3.62236	2.27738	2.12101	2.55613	2.06286	1.81997	2.23343	1.99894	2.05924	2.176	2.16605	2.31151	2.18565	2.23611	2.11994	3.89277	4.09334	3.97008	3.77157	3.49348	3.74357	3.95502	3.82755	3.69459	3.73668
436.143	436.136	436.148	216.516	215.938	217.677	40	9	0	14	3	13	3.58266	3.5453	3.56623	3.55363	3.48808	3.43307	3.38668	3.5822	3.20521	3.22654	3.48804	3.2677	3.3229	2.37413	2.17313	2.36131	2.12977	1.98241	2.36768	1.9411	2.07671	2.00771	1.6177	2.12877	2.31246	1.95254	2.1016	1.9342	3.39123	3.22849	3.06145	3.06915	3.0744	3.12435	3.27731	3.54764	3.48897	3.22942
436.862	436.855	436.869	451.469	451.003	452.592	55	12	13	13	6	11	3.35687	3.4166	3.35919	3.39809	3.4083	3.36381	3.26349	3.32686	3.21375	3.36865	3.16217	3.25081	3.36016	3.33613	3.32718	3.23142	3.28629	3.37117	3.38722	3.31296	3.3882	3.26108	3.26578	3.31627	3.2537	3.20905	3.44172	3.24133	3.35163	3.38616	3.32383	3.2261	3.35353	3.36759	3.18518	3.4389	3.27315	3.36066
437.142	437.14	437.146	250.715	250.34	251.428	47	13	0	15	6	13	4.17215	4.01199	4.0309	4.03118	4.0452	3.91614	3.91281	4.01295	3.98425	3.90946	3.90836	3.79349	3.84022	2.34201	2.36779	2.38682	2.2663	2.05523	2.03277	2.37278	2.11974	2.41811	2.08165	2.32139	2.18482	2.16737	2.33997	2.29915	3.98974	3.85342	3.94582	3.78158	3.77039	3.92919	4.2094	4.10805	4.08822	3.88595
437.164	437.157	437.183	593.24	592.855	597.148	55	11	12	12	6	13	4.04848	3.96517	4.0654	4.00658	3.98261	3.56703	3.62469	3.76508	3.7314	3.9453	3.92433	3.8661	3.92248	3.91518	3.68618	3.79367	3.86844	4.02364	3.83251	3.75687	3.69387	3.50491	3.79218	3.95629	3.96997	4.29545	3.62801	4.04715	4.01281	3.9695	3.85325	3.76645	3.56212	3.78423	3.94503	3.87457	3.82391	3.70621
437.193	437.191	437.195	585.388	585.111	585.701	62	13	15	15	6	13	4.58255	4.72865	4.83337	4.72156	4.80968	4.57443	4.79628	4.87886	4.86465	4.20005	4.06203	4.07834	4.10918	5.05411	5.06151	5.07112	4.96416	5.13687	4.31602	4.43954	4.40039	4.42569	4.35332	5.14332	5.17075	5.32622	5.17981	5.2431	5.19668	5.13764	4.29913	4.2406	4.31946	4.48734	4.9297	5.01132	5.10214	5.01975
437.194	437.192	437.204	554.209	553.743	555.003	54	11	14	11	6	12	3.90454	4.11926	4.21921	4.26439	4.19018	3.79917	3.82382	3.9536	3.93944	3.35262	3.30893	3.53062	3.33885	3.94701	3.93649	3.98397	4.00876	4.02459	3.32969	3.43994	3.47654	3.37376	3.36284	4.14642	4.18149	4.27921	4.06562	4.25368	4.41058	4.11531	3.58663	3.1712	3.28144	3.34957	4.07197	4.23987	4.21523	4.20164
437.236	437.233	437.237	234.959	234.786	235.202	62	13	15	15	6	13	4.8967	4.94264	4.93347	4.92993	4.94303	4.83155	4.84239	4.82453	4.84331	4.71801	4.7088	4.70402	4.68308	4.85393	4.82422	4.84688	4.78801	4.84182	4.78118	4.79082	4.79028	4.75024	4.75232	4.82149	4.80598	4.82971	4.82644	4.85572	4.82618	4.83322	4.77192	4.78347	4.76774	4.7972	4.89493	4.883	4.84218	4.81157
438.196	438.181	438.199	585.389	585.064	593.47	75	13	15	15	6	13	4.02225	4.15878	4.25642	4.15349	4.24137	3.97691	4.22856	4.29665	4.28823	3.62469	3.46837	3.55393	3.49424	4.47421	4.47519	4.49517	4.38765	4.54634	3.69623	3.83728	3.85731	3.84301	3.79425	4.55583	4.5797	4.75484	4.60214	4.65581	4.64035	4.53345	3.7553	3.74339	3.69765	3.88623	4.38705	4.45769	4.50967	4.44908
438.239	438.236	438.242	234.96	234.767	235.293	62	13	15	15	6	13	4.19164	4.25567	4.24019	4.21121	4.24167	4.14867	4.10244	4.11635	4.12226	4.04101	3.99332	4.02728	3.99825	4.13119	4.13442	4.12477	4.12636	4.16043	4.08549	4.10144	4.11307	4.03674	4.0656	4.1468	4.11781	4.11963	4.08333	4.14591	4.14851	4.11093	4.09904	4.1109	4.11319	4.13906	4.18898	4.18215	4.14919	4.11705
439.101	439.091	439.104	374.266	363.892	380.625	47	13	0	15	5	12	4.30952	4.28543	4.28506	4.39424	3.9948	4.4006	4.24047	4.36411	4.06717	4.08439	4.025	4.21092	4.04828	2.14044	2.0077	2.23005	2.04876	1.95914	1.26013	1.07184	1.64144	1.4026	1.68288	1.81088	2.28345	2.01491	2.08279	2.19026	3.67828	3.458	3.43471	3.53137	3.24603	3.77262	4.2322	4.19502	4.26718	4.05732
439.24	439.233	439.25	234.948	234.344	236.957	56	11	15	14	5	9	3.57197	3.48116	3.54493	3.44872	3.4078	3.23246	3.2157	3.2659	3.38969	3.31729	3.31098	3.27288	3.38972	3.37517	3.28647	3.33955	3.3583	3.34357	3.3656	2.88833	3.46894	3.30391	3.38471	3.46338	3.38209	3.37406	3.41406	3.34407	3.43998	3.47634	3.33386	3.34998	3.1373	3.41906	3.3719	3.44044	3.21181	3.44597
439.904	439.901	439.908	368.762	367.954	369.36	62	13	15	15	6	13	3.84131	3.85839	3.89837	3.89269	3.9207	3.83219	3.80231	3.87099	3.76364	3.78614	3.6562	3.73487	3.76241	3.86482	3.80725	3.81898	3.70092	3.82722	3.61836	3.6772	3.61846	3.55824	3.60785	3.85269	3.90621	3.84112	3.72834	3.90724	3.93681	3.81777	3.54985	3.59596	3.65191	3.58433	3.90698	3.8327	3.77323	3.80843
440.061	440.057	440.068	189.551	187.575	192.803	39	13	0	12	4	9	3.66839	4.20981	3.98096	4.21398	3.74861	4.01661	3.90663	4.0282	3.9361	4.10212	4.12526	4.26575	4.08781	2.42303	2.33518	2.34981	2.15087	2.45087	2.23776	2.11761	2.27111	2.38554	2.19601	2.38494	2.27107	2.29255	2.24937	2.42912	3.44423	3.22485	3.23687	3.01485	3.28826	3.16655	3.84614	3.99371	3.98484	3.56609
440.194	440.171	440.203	331.675	324.135	333.072	60	13	11	14	2	7	3.46073	3.23533	3.05482	3.3963	3.52456	3.36376	3.62155	3.91879	3.94088	3.36911	3.41863	3.71414	3.41042	3.45505	3.50874	3.93298	3.77503	3.64678	3.02736	3.12121	3.24196	2.94152	2.99479	2.63212	3.11255	3.12509	3.47059	3.61851	3.66663	3.67184	3.30973	3.30707	3.41825	3.33941	3.43954	3.43121	3.29594	3.355
440.238	440.233	440.242	368.731	367.833	369.459	58	13	13	13	6	13	3.62376	3.65716	3.67111	3.71737	3.71333	3.5944	3.59735	3.64582	3.58323	3.63188	3.29086	3.67149	3.58693	3.65822	3.6444	3.56588	3.34634	3.58018	3.44681	3.30723	3.54009	3.50205	3.5357	3.53496	3.67738	3.64011	3.60496	3.69972	3.5942	3.63218	3.34966	3.47319	3.5279	3.30409	3.79908	3.63091	3.66989	3.72746
441.137	441.134	441.149	266.771	266.288	276.729	41	11	0	9	3	13	3.59478	4.11688	3.71523	3.88069	3.6534	3.41669	3.33477	3.70513	3.25649	3.35273	3.69511	3.18752	3.12462	2.63602	2.00183	1.86014	2.00185	2.00324	2.13716	2.29343	2.0475	2.10405	1.73173	2.12214	2.12444	2.21434	2.06548	1.96218	3.4441	3.39085	3.3044	3.01865	2.96987	3.00708	3.40067	3.92522	3.72978	3.39806
441.142	441.126	441.149	487.653	479.384	492.521	65	13	15	15	6	13	3.4707	3.55845	3.52605	3.58808	3.50873	3.60212	3.65862	3.70638	3.47341	3.72286	3.74731	3.71343	3.63035	3.843	3.94481	3.94303	3.87202	3.91856	3.60388	3.43534	3.70342	3.67094	3.71979	3.62357	3.67579	3.67539	3.68217	3.55676	3.55718	3.82662	3.69766	3.66845	3.66693	3.69228	3.55512	3.70538	3.69435	3.61213
441.152	441.134	441.161	461.386	454.915	468.064	70	11	15	14	5	12	3.41211	3.5182	3.60675	3.60825	3.56956	3.61417	3.53344	3.51169	3.52244	3.77587	3.78537	3.64014	3.76439	3.81077	3.8432	3.85687	3.81039	3.82971	3.67683	3.81521	3.71697	3.63832	3.72467	3.51031	3.50933	3.37849	3.56344	3.38845	3.43264	3.91164	3.83461	3.66454	3.6263	3.65978	3.58433	3.46645	3.47911	3.57172
441.152	441.15	441.154	442.298	441.891	442.539	62	13	15	15	6	13	4.11433	4.03365	4.05013	4.14909	3.99522	4.04411	4.11616	4.15392	4.08003	4.52365	4.50669	4.52997	4.51564	4.51229	4.5414	4.53695	4.45328	4.50261	4.44935	4.48007	4.52516	4.44736	4.48157	4.08334	4.08834	4.0794	4.04483	4.02429	4.07675	4.56554	4.535	4.47552	4.49777	4.50141	4.00249	4.09809	4.03602	4.07017
442.155	442.145	442.159	442.3	441.762	451.694	61	13	14	14	6	13	3.46232	3.32058	3.43677	3.49919	3.30096	3.54487	3.3575	3.23181	3.5042	3.89498	3.86958	3.91204	3.87516	3.91587	3.95604	3.91799	3.86339	3.90792	3.87055	3.93582	3.89719	3.82319	3.79357	3.51291	3.23837	3.33846	3.35468	3.36647	3.43497	3.83635	3.89665	3.87942	3.8662	3.84097	3.423	3.40942	3.36389	3.32832
443.21	443.205	443.217	756.022	754.575	756.654	55	11	12	15	6	10	3.06995	2.94602	3.18783	3.06318	3.07544	3.19378	3.12793	3.35867	3.46276	2.75235	2.62186	3.06399	2.88422	2.88948	3.41527	3.41253	3.51537	3.88299	3.17007	3.66517	3.59295	4.05337	4.30435	2.79748	2.76107	2.96775	3.4587	3.36154	3.25171	3.00668	3.84744	3.65805	3.88524	3.9356	3.14683	3.36632	2.99266	3.09618
443.333	443.331	443.339	828.848	824.903	830.612	61	12	15	15	5	13	3.75192	3.78383	3.72369	3.72007	3.74871	3.9472	3.83566	3.88152	3.83288	3.85834	3.86952	3.896	3.81857	3.84215	3.98298	3.82154	3.83032	3.89599	3.91783	3.74601	3.79889	3.72607	3.87624	3.85712	3.76808	3.40555	3.75393	3.66847	3.83537	3.85976	3.87001	3.86507	3.91095	3.88372	3.77185	3.62123	3.75821	3.85768
447.289	447.281	447.297	430.023	425.279	433.832	57	11	13	13	6	12	3.60113	3.37503	3.58022	3.56873	3.63107	3.70708	3.3864	3.66144	3.55187	3.83009	4.04457	3.86233	3.96067	3.58404	3.61437	3.5208	3.67199	2.82086	3.94402	4.04232	3.96912	3.94215	3.90917	3.68677	3.56869	3.47837	3.51676	3.50531	3.59197	3.60196	3.97035	3.97939	3.9725	4.10244	3.63189	3.70926	3.61238	3.68726
449.15	449.148	449.153	501.093	500.318	501.425	62	13	15	15	6	13	4.16454	4.21264	4.21099	4.21886	4.18709	4.08294	4.10734	4.07717	4.08879	4.19753	4.14004	4.15822	4.20533	4.22081	4.23579	4.18483	4.20066	4.20668	4.13427	4.19061	4.1754	4.1124	4.16907	4.06751	4.0577	4.06591	4.06324	4.01787	4.06357	4.24508	4.19793	4.18715	4.19224	4.2231	4.13824	4.17532	4.06787	4.12108
449.271	449.256	449.274	386.088	385.555	390.243	63	13	14	15	6	13	3.90042	3.9311	3.87053	3.83495	3.74888	3.8367	3.71305	3.77956	3.71014	4.17725	4.18622	4.21959	4.18228	3.70831	3.70846	3.70906	3.76967	3.74379	4.2169	4.1751	4.1687	4.12975	4.21864	3.88992	3.79272	3.81905	3.8107	3.80739	3.85934	3.71359	4.19314	4.21693	4.22566	4.20679	3.95424	3.8146	3.84987	3.8164
450.153	450.147	450.166	500.998	500.17	503.161	62	13	15	15	6	12	3.48857	3.48634	3.53626	3.48953	3.50927	3.31686	3.27368	3.31587	3.38913	3.48759	3.47549	3.40038	3.60398	3.54754	3.58724	3.59909	3.4791	3.54587	3.41118	3.45108	3.57633	3.44183	3.49741	3.37581	3.28395	3.18986	3.39198	3.13339	3.34506	3.56844	3.56239	3.43581	3.50044	3.4891	3.40503	3.40588	3.27801	3.43693
450.244	450.24	450.247	324.685	324.211	324.979	62	13	15	15	6	13	4.14514	4.18773	4.16715	4.15417	4.20463	4.16032	4.05131	4.05684	4.10698	3.99673	4.03947	4.00118	3.99743	4.09837	4.10196	4.07772	4.08712	4.07785	3.88626	3.91451	3.89612	3.92151	3.84924	4.11972	4.10477	4.10773	4.11007	4.16259	4.13672	4.11257	3.89028	3.87425	3.91207	3.90692	4.26927	4.13502	4.13379	4.09911
450.746	450.743	450.749	324.609	324.211	325.286	61	13	15	15	6	12	3.81019	3.78643	3.80636	3.83412	3.82477	3.77454	3.74011	3.66304	3.68535	3.55544	3.64554	3.54508	3.6337	3.72127	3.72021	3.734	3.57072	3.67856	3.44941	3.57558	3.50414	3.25283	3.49262	3.63825	3.7962	3.78266	3.70612	3.74317	3.76224	3.70537	3.47315	3.47547	3.54635	3.53842	3.83922	3.73308	3.73256	3.75152
451.144	451.139	451.151	38.239	37.5905	38.732	49	12	11	10	6	10	3.45217	3.52374	3.62398	3.49544	3.54623	3.48677	3.49347	3.12038	3.27403	3.45645	3.42117	3.2335	3.39527	3.42068	3.36403	3.46797	3.35442	3.63065	3.2533	2.41518	3.61672	3.50921	3.35267	3.43828	3.23616	3.38596	3.20182	2.47162	3.36041	3.54019	3.43595	3.37997	3.64266	3.23152	3.61534	2.74055	3.33887	3.42245
451.214	451.211	451.217	239.022	238.667	239.68	59	13	14	13	6	13	3.91944	4.01038	3.96199	3.94189	3.98283	3.94961	3.88901	3.939	3.87742	3.78784	3.80512	3.77388	3.60861	3.93653	3.92448	3.96274	3.91914	3.92778	3.68167	3.68308	3.63372	3.59842	3.65422	3.94735	3.94782	3.91866	3.88856	3.94871	3.97798	3.89772	3.59601	3.69528	3.52041	3.59512	3.95737	3.93982	3.91879	3.88302
452.098	452.095	452.101	158.256	157.367	164.352	47	13	0	15	6	13	3.90626	3.86685	3.93651	3.97841	3.89231	3.76203	3.79307	3.82415	3.74194	3.68202	3.71618	3.59219	3.64364	2.30067	1.98701	1.97002	1.81781	1.93586	1.94921	1.93233	2.0888	2.22318	2.07169	2.09464	2.41075	2.31441	2.14154	2.1188	3.71143	3.65742	3.45784	3.35882	3.20561	3.16841	3.7499	3.79284	3.77127	3.57938
453.104	453.1	453.108	158.176	157.047	164.352	41	11	0	15	4	11	3.65598	3.49808	3.7039	3.69676	3.63001	3.47956	3.36771	3.17246	3.50257	3.39816	3.48224	3.3444	3.47246	1.62104	2.07169	2.10964	2.19798	2.16798	2.03281	1.89123	2.13075	1.71795	1.89127	2.28124	1.79954	1.76566	2.13177	2.27363	3.34448	3.42344	3.21293	3.22214	2.77491	3.08399	3.57788	3.52908	3.45761	3.39797
453.142	453.132	453.158	593.272	591.342	599.878	59	13	13	15	5	12	3.82293	3.76474	3.89633	3.74542	3.78354	3.45829	3.5442	3.45836	3.59527	3.80216	3.74862	3.65899	3.81627	3.61527	3.53834	3.60849	3.54408	3.87865	3.69583	3.6947	3.64841	3.54899	3.69748	3.87507	3.75718	0.496577	3.77604	3.96117	3.81459	3.20229	3.78074	3.51296	3.54573	3.63979	3.77614	3.69401	3.81949	3.64393
453.167	453.163	453.176	585.495	575.538	585.784	61	11	15	15	6	13	4.28806	4.48041	4.60862	4.49946	4.62782	4.40643	4.65164	4.73596	4.72891	3.56825	3.71811	3.81297	3.83285	4.93693	4.94886	5.00614	4.88962	5.02458	4.11871	4.26214	4.24763	4.21647	4.18783	5.01539	5.07014	5.18003	5.04332	5.1118	5.07093	5.00061	4.11035	4.04698	4.05671	4.26291	4.77921	4.89373	4.98146	4.89188
453.2	453.197	453.204	537.092	536.752	537.485	39	13	0	15	2	9	3.98696	3.98809	3.99643	4.08099	3.97353	3.90732	3.8969	3.88387	3.55296	4.07592	4.06889	3.70823	3.7963	2.60746	2.55904	2.43018	2.3886	2.66782	2.83507	2.82165	2.76446	2.85451	2.73791	2.62077	2.63979	2.61678	2.58155	2.46213	3.23282	2.90859	3.23373	3.13779	2.98437	3.43536	4.01553	4.12584	3.95543	3.75825
453.208	453.203	453.219	235.005	234.015	240.393	60	12	14	14	6	12	3.60604	3.72298	3.70286	3.69954	3.66257	3.52666	3.57088	3.46222	3.62751	3.54625	3.54677	3.6298	3.50599	3.47336	3.55115	3.50978	3.55887	3.55138	3.56378	3.58258	3.54927	3.44302	3.55522	3.63691	3.58394	3.61811	3.52109	3.53258	3.61685	3.50887	3.56609	3.53351	3.4744	3.5503	3.57934	3.64192	3.52793	3.57522
453.344	453.338	453.345	271.357	270.898	271.605	59	13	13	14	6	13	4.82133	4.59983	4.62313	4.70882	4.92146	4.72579	4.74119	4.59038	4.57375	4.80132	4.66897	4.56338	4.57176	4.08091	4.99306	4.72406	3.07079	4.5845	2.76164	4.49835	4.76793	4.53487	4.49353	4.31549	5.06799	4.81022	3.03864	4.65495	4.93337	4.66089	4.73104	3.87553	4.76862	4.56488	4.46352	4.82128	4.79511	4.68952
454.17	454.132	454.177	585.592	582.154	595.11	92	13	15	15	6	13	3.69465	3.93241	4.03028	3.89451	4.05634	3.78407	4.08144	4.17396	4.13966	2.93387	3.17585	2.98855	3.1787	4.35683	4.35939	4.42354	4.31441	4.46634	3.54741	3.62273	3.68267	3.6464	3.53419	4.44275	4.50469	4.60248	4.48894	4.5314	4.49747	4.44752	3.48036	3.42423	3.36037	3.65328	4.1847	4.34711	4.41054	4.29478
454.347	454.341	454.349	271.344	271.012	271.632	57	13	13	14	6	11	4.26177	4.07368	4.0534	4.15063	4.38153	4.14001	4.19468	4.04071	4.02703	4.22118	4.1382	4.01263	4.02266	3.38427	4.44141	4.16686	2.66651	4.02199	2.73923	3.94002	4.2321	3.98555	3.94535	3.73331	4.51149	4.25519	2.48578	4.11211	4.36398	4.1279	4.22289	3.32482	4.2328	3.99499	3.92913	4.28121	4.21846	4.13341
454.581	454.578	454.584	372.689	371.893	373.194	62	13	15	15	6	13	3.84656	3.81096	3.89149	3.85656	3.8926	3.89506	3.82401	3.85188	3.83291	3.72912	3.78061	3.78087	3.7377	3.82267	3.84004	3.83097	3.83816	3.83844	3.59475	3.64173	3.72065	3.66029	3.64862	3.75845	3.84608	3.87773	3.77995	3.90403	3.85497	3.8972	3.6909	3.6008	3.68903	3.6473	3.85372	3.819	3.86876	3.73541
454.915	454.911	454.919	372.549	371.675	373.398	61	13	13	15	6	13	3.75975	3.6464	3.38451	3.73844	3.6758	3.72933	3.61154	3.42837	3.53064	3.57227	3.54522	3.57295	3.59822	3.66562	3.51579	3.60583	3.6054	3.61102	3.47088	3.43162	3.4337	3.44913	3.35267	3.63482	3.57178	3.69283	3.62557	3.73064	3.56813	3.64009	3.30112	3.47051	3.45456	3.46219	3.77021	3.68868	3.68381	3.74572
455.155	455.146	455.161	524.924	524.329	537.901	59	12	13	14	6	12	3.5648	3.57459	3.57143	3.55959	3.6029	3.4052	3.46061	3.36592	3.38375	3.34859	3.19217	3.32281	3.29418	3.28451	3.33609	3.42172	3.40676	3.40153	3.27356	3.35941	3.31757	3.39803	3.3963	3.39927	3.34745	3.48136	3.22126	3.47781	3.4389	3.39542	3.2266	3.26731	3.16797	3.19602	3.41951	3.41123	3.31777	3.33847
455.168	455.138	455.18	585.508	583.882	593.608	59	9	15	12	5	12	3.26664	3.55274	3.67578	3.55073	3.67831	3.32737	3.76043	3.80468	3.81211	2.87898	2.99913	3.00936	3.05122	4.02035	4.00777	4.05087	3.93219	4.09633	2.94983	3.18334	3.12438	3.09778	3.10548	4.0652	4.14661	4.23333	4.11398	4.19452	4.13697	4.10277	3.01597	3.17007	3.07534	3.37993	3.86726	3.93173	4.02765	3.93086
457.205	457.199	457.23	408.661	403.83	409.656	59	13	15	15	5	10	3.71289	3.74456	3.68902	3.76984	3.81642	3.76572	3.78196	3.76081	3.88012	3.37733	3.32467	3.50191	3.34346	3.78091	3.82632	3.77672	3.81461	3.82111	3.5294	3.47991	3.45504	3.3085	3.50008	3.89506	3.83274	3.85927	3.86282	3.86046	3.77765	3.78779	3.25285	3.42376	3.32979	3.35966	3.77168	3.78639	3.80786	3.84461
459.28	459.272	459.282	247.787	247.436	258.973	63	13	15	15	6	13	4.15198	4.1243	4.08443	4.09157	4.11637	4.08385	4.0332	4.09557	4.1179	3.93809	3.98755	3.93944	3.93315	3.95055	4.05803	4.00954	3.98095	4.00564	3.98862	4.017	3.95605	3.92176	3.99343	4.0478	4.04442	4.1136	4.10254	4.01127	4.10627	3.99712	4.00582	4.00639	3.94589	3.98286	4.02966	4.07922	4.05197	4.03261
460.124	460.12	460.128	277.127	276.728	281.687	44	13	1	15	2	13	4.0554	4.0938	3.9594	4.11205	3.90863	3.83006	3.85774	3.94517	3.86202	4.03956	4.10678	4.00989	3.95368	2.49425	2.47299	2.3555	2.63974	2.23265	2.01486	2.31226	2.23179	2.38264	2.32209	2.1904	2.22748	1.95566	2.6063	2.68077	3.28978	3.22414	2.71428	3.17495	3.06533	3.23941	3.64422	3.77376	3.82217	3.65536
460.282	460.258	460.287	247.726	247.026	253.918	54	10	12	13	6	12	3.48453	3.47124	3.4234	3.43851	3.51939	3.38041	3.50091	3.43736	3.37441	3.37782	3.37392	3.27518	3.34337	3.24754	3.34392	3.37801	3.29547	3.36993	3.38837	3.2065	3.30185	3.27826	3.33365	3.50401	3.38691	3.36171	3.43334	3.39779	3.41553	3.31048	3.27667	3.37095	3.36708	3.28796	3.4122	3.35862	3.46363	3.46446
461.094	461.092	461.102	229.146	228.46	229.752	39	13	0	8	6	12	3.94151	3.76058	3.91846	3.81745	3.85092	3.12205	3.62291	3.63154	3.5842	3.54929	3.53005	3.60775	3.53577	1.93087	2.54631	2.3207	1.90411	2.36196	2.19333	2.03815	1.70959	1.79271	2.31094	2.04758	2.23183	2.24791	2.27438	1.84997	3.78731	3.60712	3.46269	3.22381	3.09087	3.36756	3.62243	3.53238	3.75281	3.37198
462.137	462.132	462.143	312.176	311.883	312.58	40	12	0	15	2	11	4.31713	4.25032	4.10914	4.12952	3.88142	4.15083	3.87312	3.96671	3.71007	3.71046	3.6966	3.19175	3.13646	2.09227	2.05531	2.27428	2.32422	2.30804	2.29488	2.10267	2.009	2.06672	1.79477	1.99738	2.04608	2.1446	1.76064	1.73176	3.07834	2.71246	2.93813	2.72216	2.61993	3.4707	4.26711	4.22676	4.22331	3.99392
463.011	463.007	463.017	398.12	397.537	398.798	27	3	0	15	6	3	2.31439	2.25916	2.23347	2.38974	2.5409	3.29402	3.67173	2.90172	3.18203	2.69381	2.25522	2.47409	2.29025	2.39511	2.36701	2.20798	2.18854	2.08748	2.18942	2.2543	2.43933	2.51441	2.03553	1.85806	2.30073	1.93404	2.34587	2.3312	4.05039	4.20092	4.32482	4.01759	3.55859	4.17077	3.04927	4.2701	4.1381	3.94118
463.302	463.292	463.306	764.767	764.113	769.207	60	13	14	14	6	12	3.58912	3.42781	3.52616	3.66623	3.89338	3.89914	3.6545	3.78502	3.85125	3.94197	4.22962	4.00179	4.01372	3.7883	3.76342	3.77632	3.75465	3.75603	3.39917	3.34786	3.40528	3.33679	3.38243	3.6022	3.7587	3.6174	3.81628	3.90275	3.74898	3.66451	3.34771	3.08923	3.43093	3.21297	3.40325	3.69974	3.79704	3.69626
464.915	464.908	464.922	451.496	450.644	452.257	56	9	13	14	6	13	3.32756	3.4322	3.36952	3.22074	3.27989	3.41093	3.47658	3.2497	3.47366	3.39069	3.24409	3.40454	3.41867	3.43259	3.37665	3.39561	3.35487	3.48962	3.39399	3.4654	3.46262	3.39707	3.35886	3.32895	3.45615	3.41344	3.47922	3.4666	3.39947	3.4488	3.49188	3.48867	3.31399	3.32538	3.40318	3.43224	3.44666	3.3319
465.009	465.008	465.013	397.94	397.537	398.531	23	3	0	12	6	2	2.48461	2.5504	2.27815	2.24697	2.37768	2.97305	3.46872	2.90888	2.86455	2.39283	2.27977	2.17507	2.11635	2.00036	2.05896	2.00765	2.10975	2.04211	2.02449	2.13402	2.01474	1.93418	2.23517	1.91146	2.17212	2.26396	1.96843	2.19052	3.7356	3.9386	3.90041	3.71725	3.05764	3.86754	3.03536	4.00713	3.90928	3.67485
468.094	468.086	468.098	369.168	368.782	372.69	39	12	0	15	2	9	4.12722	3.93111	3.7976	3.89862	3.62048	3.71767	3.61612	3.70911	3.45623	3.55703	3.66029	3.2191	3.32512	1.9115	2.22041	2.23098	1.92201	1.2985	2.34588	1.8541	2.0149	2.35059	2.03283	1.5448	1.98866	2.22587	1.66432	1.8018	3.04058	2.51752	2.87195	2.80996	2.62771	3.41943	3.80525	3.76985	3.75012	3.55406
469.156	469.153	469.16	38.2728	37.7174	38.6369	56	11	13	13	6	13	3.89535	3.88609	3.91785	3.93135	3.89551	3.75104	3.83291	3.69189	3.69042	3.64483	3.75948	3.66881	3.78355	3.85409	3.68738	3.83358	3.79249	3.90775	3.74612	2.71925	3.98889	3.96632	3.679	3.65806	3.79899	3.75216	3.80275	2.81928	3.74587	3.82546	3.82818	3.78977	3.91426	3.8618	4.00218	2.70632	3.57502	3.7067
469.255	469.242	469.26	376.385	375.468	381.482	62	13	14	15	6	13	3.88995	3.92304	3.9757	3.91991	3.97189	3.90409	3.8531	3.79535	3.79524	3.8339	3.78642	3.86509	3.69908	3.88078	3.86473	3.84683	3.85689	3.81934	3.62566	3.67079	3.5259	3.58327	3.55254	3.88904	3.88918	3.85092	3.85657	3.88653	3.89875	3.83699	3.71196	3.6451	3.72324	3.57921	4.01794	3.90678	3.83676	3.8169
469.59	469.587	469.597	376.335	375.78	379.059	60	13	15	13	6	12	3.68347	3.75882	3.77077	3.64474	3.75978	3.71973	3.69368	3.53489	3.60135	3.63147	3.49489	3.58452	3.58938	3.71289	3.69607	3.68211	3.65455	3.38072	3.47401	3.31796	3.37603	3.40997	3.35107	3.69055	3.68548	3.66702	3.64758	3.72933	3.64846	3.68173	3.5394	3.28917	3.52566	3.4642	3.74774	3.71399	3.67895	3.70452
471.131	471.124	471.148	501.096	487.513	501.443	64	13	15	15	6	13	4.0796	4.06721	4.13122	4.11388	4.08549	3.98907	3.9815	4.01912	4.03299	4.15132	4.08446	4.12657	4.14894	4.204	4.14627	4.1668	4.10882	4.18732	4.04183	4.11588	4.12873	4.03895	4.13883	3.97251	3.99347	3.99653	4.0274	3.90411	3.98624	4.18584	4.16341	4.11125	4.13859	4.14329	4.07761	4.08174	4.0102	4.07496
471.132	471.117	471.134	524.924	524.701	530.589	65	13	15	15	6	13	4.35907	4.31695	4.34971	4.36542	4.30747	4.21571	4.22415	4.24878	4.275	4.0639	4.04982	4.11205	4.08571	4.24331	4.21183	4.24683	4.12981	4.2039	4.10394	4.18571	4.12931	4.11002	4.10775	4.19139	4.2405	4.22372	4.2189	4.3052	4.23485	4.19921	4.09098	4.04819	4.03115	4.12486	4.29987	4.24007	4.22882	4.1779
472.134	472.129	472.145	501.02	500.12	503.229	61	13	15	14	6	12	3.33709	3.34886	3.39458	3.42124	3.3731	3.23333	3.27099	3.32175	3.35282	3.4046	3.48938	3.36537	3.41553	3.56297	3.45263	3.46308	3.39349	3.32065	3.34126	3.24615	3.44352	3.23079	3.24567	3.03495	3.16107	3.22362	3.24152	3.18786	3.3338	3.48518	3.20046	3.36152	3.46662	3.51601	3.37168	3.37204	3.1177	3.11724
472.136	472.131	472.144	524.875	524.167	537.168	63	13	15	15	6	13	3.77034	3.75024	3.75428	3.79	3.67817	3.47086	3.63561	3.46467	3.66656	3.33547	3.32121	3.51369	3.53579	3.59489	3.54836	3.62086	3.28707	3.55248	3.43156	3.52844	3.55953	3.51117	3.45226	3.58212	3.65477	3.65868	3.67631	3.67358	3.67141	3.61143	3.51658	3.43225	3.42688	3.51894	3.73815	3.45773	3.53057	3.50681
472.257	472.255	472.278	330.685	330.028	336.331	65	13	15	15	6	13	4.17652	4.17321	4.17238	4.11449	4.20833	4.06983	4.09996	4.08927	4.05628	3.97481	4.05998	4.00192	3.99487	3.9883	4.04892	4.02738	4.03516	4.07082	3.85724	3.87763	3.85665	3.81701	3.83591	4.07222	4.05938	4.08955	4.08701	4.11059	4.11968	4.07169	3.80487	3.83329	3.87205	3.82247	4.22172	4.12458	4.07545	4.08873
472.759	472.753	472.781	330.681	330.026	336.816	64	13	15	15	6	13	3.76138	3.81538	3.84332	3.8507	3.86738	3.74985	3.65271	3.60134	3.71663	3.58417	3.64416	3.58385	3.67023	3.72541	3.73069	3.72225	3.64978	3.73125	3.5213	3.57836	3.45303	3.4325	3.38978	3.72665	3.7521	3.7641	3.79299	3.73228	3.64591	3.78049	3.54045	3.4589	3.48772	3.39165	3.83591	3.78623	3.82741	3.82013
473.344	473.34	473.35	791.034	790.381	791.666	58	13	15	12	6	12	3.55909	3.5041	3.50048	3.37402	3.65147	3.48293	3.50645	3.47318	3.30302	3.75122	3.91572	3.35898	3.34876	3.18267	3.59679	3.45319	3.79018	3.52426	3.38045	3.41722	3.31282	3.48366	3.46325	3.46085	3.35104	3.19735	3.52803	3.27708	3.49503	3.30662	3.11272	3.12671	3.53602	3.63052	3.24644	3.50575	3.37223	3.8105
474.248	474.245	474.252	524.92	524.126	525.51	62	13	15	15	6	13	3.93748	3.95384	3.98559	3.93	3.97262	3.73594	3.88255	3.88856	3.90953	3.70258	3.693	3.78907	3.82475	3.85406	3.8498	3.82536	3.57595	3.4973	3.52818	3.61381	3.61266	3.58899	3.61231	3.86897	3.88214	3.85948	3.80687	3.80257	3.79659	3.85968	3.6342	3.49241	3.49401	3.73133	3.86375	3.86946	3.84307	3.89095
475.326	475.31	475.328	271.386	271.081	291.132	65	13	15	15	6	13	5.21333	5.05581	5.06791	5.13602	5.33357	5.13471	5.16515	5.03854	5.01962	5.19283	5.06756	4.95822	4.9564	4.56028	5.37435	5.15728	3.46955	5.04991	3.44234	4.95153	5.17846	4.97604	4.91686	4.77436	5.44251	5.21965	3.54766	5.11049	5.32382	5.11082	5.11866	4.31302	5.18433	4.98725	4.94024	5.25885	5.20656	5.12161
476.306	476.304	476.315	247.788	247.485	251.29	62	13	15	15	5	13	3.73363	3.75864	3.73413	3.73099	3.76113	3.8098	3.76283	3.78244	3.85593	3.6346	3.56946	3.62883	3.64953	3.62855	3.77469	3.66925	3.74636	3.65308	3.64939	3.71708	3.59219	3.54191	3.58103	3.79524	3.8023	3.78805	3.77257	3.68311	3.82978	3.68199	3.64282	3.62893	3.57191	3.54774	3.73312	3.77758	3.74636	3.74274
476.328	476.314	476.331	271.369	270.467	279.58	61	13	13	15	6	13	4.67357	4.50464	4.51712	4.56964	4.78107	4.60861	4.61752	4.48673	4.48578	4.62472	4.49273	4.38096	4.4217	3.94149	4.81215	4.58504	2.90322	4.5045	2.88061	4.36175	4.62079	4.40055	4.37105	4.22422	4.88925	4.68425	3.14498	4.56051	4.78583	4.55271	4.56657	3.71908	4.62239	4.46152	4.38726	4.68638	4.64604	4.55072
477.331	477.318	477.334	271.386	271.035	275.985	55	13	11	14	5	10	3.82074	3.68433	3.70651	3.69384	3.9862	3.85297	3.81434	3.68018	3.65963	3.82118	3.69834	3.6019	3.54519	3.1116	4.03964	3.82296	2.28947	3.68854	2.45109	3.57488	3.88335	3.60402	3.5094	3.396	4.09647	3.88761	2.58224	3.78752	3.95113	3.71701	3.56074	3.09346	3.84238	3.53515	3.6042	3.92252	3.87682	3.76967
478.111	478.107	478.117	351.818	351.457	361.367	42	13	0	15	1	12	4.27182	4.03465	3.9779	3.97983	3.82891	3.78672	3.62278	3.86743	3.62882	3.57503	3.65791	3.08574	3.34019	1.76824	1.98701	2.04756	2.14868	1.92554	2.00336	1.9256	2.30873	2.04231	2.07799	2.25052	1.90613	2.19982	2.22492	1.98094	3.08852	2.72559	2.77378	2.79688	2.31077	3.47473	3.94794	4.04262	3.93669	3.70508
478.894	478.884	478.896	451.613	451.228	455.116	63	13	15	15	6	13	3.61573	3.72629	3.56848	3.70827	3.67235	3.81739	3.79923	3.72538	3.78193	3.73347	3.69664	3.726	3.71688	3.76047	3.76232	3.85066	3.76802	3.83407	3.71127	3.74635	3.72461	3.73038	3.69732	3.772	3.7844	3.76849	3.79462	3.80592	3.73258	3.81352	3.46375	3.76844	3.76725	3.70349	3.67933	3.74222	3.75349	3.7682
479.105	479.102	479.11	229.146	228.766	230.43	45	13	0	13	6	13	4.24335	4.11546	4.17938	4.13005	4.10112	3.78289	3.88919	3.87559	3.86154	3.84854	3.80672	3.90961	3.96295	1.68914	2.01608	1.52765	2.10387	1.90228	1.80193	1.10743	1.75816	1.7758	2.23094	1.73189	0.516033	2.12965	1.72649	2.12222	4.0801	3.86671	3.82601	3.52533	3.39386	3.50725	3.88352	3.96965	3.99744	3.60801
480.914	480.912	480.917	451.584	451.261	451.885	62	13	15	15	6	13	4.12359	4.15468	4.09002	4.15052	4.16216	4.18386	4.1429	4.19085	4.20327	4.10374	4.14768	4.14291	4.09705	4.22071	4.14777	4.21252	4.15633	4.22446	4.15282	4.15248	4.1707	4.13919	4.17006	4.19119	4.16128	4.18594	4.20113	4.13625	4.16811	4.20051	4.14321	4.17543	4.17641	4.17268	4.15648	4.1934	4.15011	4.1732
481.111	481.109	481.115	387.403	387.088	387.735	47	13	0	15	6	13	4.25918	4.04532	3.92609	3.97351	3.79433	3.97747	3.65313	3.81763	3.5718	4.1387	3.96882	3.58004	3.63145	1.94262	1.81994	1.39117	2.13834	2.33306	1.64144	1.64496	2.07913	1.34723	1.70373	1.98716	2.11994	2.01336	1.88949	1.67066	3.96406	3.61308	3.55939	3.62684	3.73802	4.00722	4.1985	3.98244	3.97878	3.71466
481.262	481.26	481.264	247.776	247.365	248.01	62	13	15	15	6	13	4.78285	4.82597	4.79832	4.79653	4.82915	4.69453	4.69256	4.68271	4.70314	4.60836	4.59696	4.56481	4.55788	4.70383	4.69434	4.68609	4.66914	4.7094	4.69678	4.70159	4.70759	4.67563	4.6429	4.68821	4.67123	4.70438	4.68019	4.7201	4.6803	4.68012	4.69281	4.70228	4.70335	4.73013	4.75077	4.75597	4.71373	4.68723
481.92	481.912	481.925	451.611	449.903	452.892	61	11	15	14	6	13	3.37517	3.27078	3.51814	3.59929	3.63048	3.59933	3.59959	3.58345	3.57938	3.56266	3.57641	3.55967	3.61315	3.62042	3.65256	3.58039	3.65351	3.66676	3.49363	3.60137	3.58084	3.55058	3.61142	3.6225	3.55616	3.65175	3.60911	3.6804	3.46971	3.57582	3.34381	3.35675	3.61146	3.6601	3.53428	3.51497	3.65914	3.54936
482.265	482.263	482.267	247.788	247.365	248.095	62	13	15	15	6	13	4.10933	4.18133	4.13297	4.1469	4.16219	4.02445	4.03094	4.02448	4.07302	3.93938	3.94648	3.9161	3.85902	4.06545	3.9882	4.0904	4.02148	4.04695	4.05511	4.04924	4.06155	4.03156	4.03061	4.06916	4.03627	4.03298	4.03158	4.08898	4.03485	4.05233	4.04536	4.04613	4.07097	4.06252	4.06593	4.1012	4.03446	4.00626
482.919	482.906	482.92	451.585	451.261	457.46	65	13	15	15	6	13	4.23828	4.27431	4.2581	4.29063	4.28365	4.3164	4.29788	4.28647	4.30175	4.2396	4.23289	4.22777	4.24786	4.33777	4.35914	4.30374	4.32607	4.33008	4.29933	4.2504	4.28668	4.24858	4.2848	4.31836	4.2801	4.28276	4.29405	4.31378	4.2789	4.31851	4.27262	4.26147	4.27195	4.25744	4.26871	4.2995	4.30123	4.30613
483.266	483.256	483.27	247.703	247.096	248.863	57	10	14	15	5	13	3.40668	3.4677	3.45803	3.41636	3.48559	3.23081	3.38457	3.1557	3.34038	3.2924	3.26084	3.24977	3.23554	3.34582	3.20818	3.35963	3.3278	3.28606	3.32155	3.37371	3.30423	3.21348	3.24282	3.23129	3.37279	3.11263	3.33102	3.29641	3.37862	3.32231	3.2239	3.12394	3.35384	3.32342	3.33691	3.4968	3.30411	3.29456
483.922	483.92	483.925	451.566	450.94	451.915	61	13	15	15	6	12	3.68973	3.70588	3.66606	3.74648	3.6563	3.77133	3.74661	3.70661	3.69828	3.664	3.47413	3.6403	3.63667	3.75692	3.7205	3.74716	3.76768	3.74651	3.6824	3.65009	3.72727	3.67146	3.6825	3.74835	3.68879	3.73846	3.70635	3.64341	3.75405	3.71203	3.70008	3.62515	3.7297	3.67377	3.70067	3.73565	3.59778	3.71776
483.932	483.926	483.934	379.887	379.188	380.545	62	13	15	15	6	13	3.83648	3.87368	3.85988	3.85241	3.91924	3.89534	3.85741	3.82489	3.75331	3.71602	3.77432	3.72621	3.6958	3.8596	3.81825	3.79498	3.77171	3.84822	3.60905	3.46387	3.60248	3.66869	3.61539	3.82631	3.8861	3.88825	3.80734	3.80184	3.80636	3.81931	3.66449	3.53954	3.64156	3.66925	4.00075	3.87674	3.79327	3.81246
484.244	484.24	484.249	158.235	157.138	164.352	36	13	0	11	3	9	4.03434	3.94962	4.03273	4.05723	3.97884	3.48809	3.49194	3.7036	3.64741	3.45413	3.49391	3.52569	3.38345	1.91504	2.2291	2.47201	2.16307	2.02446	2.35059	1.92893	2.11977	2.2649	2.41364	2.44099	2.27278	2.39447	2.49273	2.09249	3.61413	3.33072	2.89844	2.99882	2.67785	2.94236	3.62502	3.67048	3.55255	3.41549
484.265	484.261	484.275	379.923	378.996	382.826	62	12	15	15	6	13	3.69556	3.71304	3.76072	3.71892	3.80521	3.70819	3.66452	3.61798	3.67216	3.61181	3.47385	3.53349	3.5692	3.68337	3.68433	3.62061	3.65136	3.44619	3.47606	3.48884	3.46293	3.47126	3.48029	3.66186	3.74829	3.63709	3.61258	3.7135	3.70418	3.7173	3.51175	3.30378	3.48308	3.43981	3.83474	3.73472	3.59583	3.71293
484.918	484.906	484.926	451.565	451.176	456.658	64	13	15	15	6	13	4.05409	4.0437	4.03893	4.04923	4.05196	4.02834	4.10247	4.08331	4.06488	4.03223	4.0542	4.02088	3.98145	4.11433	4.06993	4.10041	4.06546	4.09594	4.02476	4.05766	4.00538	4.04	4.08734	4.0764	4.06152	4.04842	4.05471	4.07442	4.06024	4.09001	4.03639	4.05635	4.04998	4.01998	4.02385	4.08906	4.06217	4.05902
485.921	485.916	485.927	451.556	451.093	452.143	59	13	15	13	5	13	3.42254	3.38845	3.33505	3.40742	3.4533	3.36527	3.42032	3.44813	3.53948	3.2809	3.33782	3.45442	3.44583	3.31979	3.38987	3.37579	3.27691	3.46937	3.41882	3.44193	3.39896	3.32375	3.41704	3.4088	3.4111	3.45447	3.44675	3.45891	3.48473	3.39645	3.41769	3.37074	3.4737	3.42667	3.40031	3.40298	3.53445	3.46881
486.915	486.912	486.919	451.557	451.011	452.097	60	13	15	14	5	13	3.43501	3.53569	3.54283	3.53411	3.57287	3.58925	3.58053	3.49228	3.58938	3.43665	3.56155	3.52052	3.52656	3.57273	3.63292	3.54134	3.5524	3.59951	3.51174	3.42222	3.58926	3.32331	3.54883	3.53837	3.51686	3.57725	3.55603	3.53791	3.45016	3.57513	3.31602	3.51903	3.56936	3.50112	3.44753	3.4913	3.52477	3.59153
487.36	487.358	487.363	827.804	826.167	829.057	62	13	15	15	6	13	3.86169	3.77383	3.87257	3.73598	3.79542	3.97062	3.88262	3.96852	3.88174	3.80537	3.817	3.8951	3.80067	3.77609	3.93304	3.92993	3.81924	3.88156	3.96376	3.81558	3.84524	3.9459	3.84477	3.79337	3.88226	3.85513	3.85328	3.78325	3.91066	3.90051	3.89135	3.91981	3.96148	3.84352	3.87922	3.8499	3.8354	3.82376
489.227	489.224	489.229	524.768	523.675	525.28	62	13	15	15	6	12	4.28764	4.18696	4.25044	4.21084	4.12987	3.71256	3.85767	3.88768	3.90498	3.40893	3.42146	3.5433	3.44991	3.8211	3.80223	3.71699	3.62911	3.75722	3.49156	3.64475	3.66208	3.55178	3.60309	3.75909	3.90612	3.87382	3.78991	3.97189	3.84764	3.77853	3.48638	3.48894	3.43298	3.62336	4.10502	3.87344	3.88426	3.75557
489.768	489.764	489.774	411.29	410.445	413.103	50	12	12	10	6	10	3.36869	3.38954	3.11012	3.33261	3.24129	3.12577	3.25265	3.32099	3.23677	3.22377	3.26861	3.10311	3.12731	3.35706	3.18897	3.23045	3.23151	3.32783	3.2302	3.26704	3.26505	3.20818	3.23961	3.33611	3.41525	3.09211	3.22851	3.38823	3.19078	3.3633	2.88441	3.06443	3.1478	3.28715	3.48567	3.47348	3.23575	3.36711
490.23	490.224	490.235	524.744	524.077	525.426	51	11	12	13	6	9	3.87688	3.69779	3.7345	3.74775	3.64712	3.21028	3.34148	3.41177	3.50548	3.0336	3.05201	3.09453	2.84789	3.37274	3.34559	3.36759	3.08689	3.21097	2.99274	3.22682	3.12473	2.96918	2.91549	3.34248	3.28662	3.4567	3.32801	3.57624	3.13688	3.30972	3.05155	3.15212	2.84611	3.03049	3.54515	3.46737	3.35519	3.01771
491.174	491.17	491.177	251.693	251.126	251.963	47	13	0	15	6	13	3.89966	3.89558	3.85651	3.88673	3.82346	3.59203	3.62383	3.82092	3.62614	3.42395	3.72086	3.43426	3.53869	1.5885	1.9931	1.72629	2.31783	2.18659	2.55457	2.39218	2.26712	2.31367	2.46028	2.12202	1.95414	1.83765	2.3065	2.29909	3.71648	3.51853	3.38868	3.43743	2.98966	3.22786	3.75884	3.85615	3.77267	3.60085
492.234	492.231	492.236	158.045	157.476	164.028	47	13	0	15	6	13	5.21052	5.20417	5.23821	5.28026	5.15111	4.64153	4.73572	4.87356	4.7815	4.65308	4.72655	4.63113	4.60714	2.20977	2.06796	1.93916	1.84373	2.37933	1.26001	1.86596	2.22747	2.22577	2.02039	2.12533	2.00193	1.99598	2.22486	1.94106	4.78295	4.63533	4.16622	4.09261	3.68214	3.97115	4.81345	4.86637	4.78321	4.59679
492.735	492.733	492.738	158.095	157.138	164.352	47	13	0	15	6	13	4.85492	4.87388	4.90733	4.94898	4.81162	4.30528	4.39109	4.50174	4.43617	4.32033	4.4059	4.30064	4.26866	2.18081	2.09568	1.80171	2.12214	1.47687	1.71795	1.43603	1.70083	0.589293	0.562207	2.03691	2.38019	1.94926	2.00188	1.4086	4.43119	4.31403	3.77994	3.76588	3.41864	3.53868	4.4674	4.4909	4.44489	4.28757
493.113	493.109	493.12	501.083	500.12	502.565	62	13	14	15	6	13	3.33081	3.50559	3.49763	3.52495	3.44805	3.42833	3.42267	3.31943	3.3618	3.48383	3.36837	3.58627	3.46717	3.58897	3.55836	3.57143	3.45767	3.6252	3.30613	3.4199	3.3158	3.4461	3.57422	3.4073	3.40038	3.33604	3.40654	3.33342	3.19029	3.57229	3.46968	3.46994	3.38436	3.50488	3.30662	3.41578	3.40364	3.39149
493.235	493.229	493.238	158.051	157.138	164.352	46	13	0	15	5	13	4.4213	4.42113	4.446	4.50377	4.37641	3.8792	3.95071	4.11314	4.04857	3.88695	3.92995	3.80606	3.84948	2.23605	2.26072	1.88931	2.18479	2.10042	2.3813	1.83721	2.17891	1.81325	2.14249	2.58	2.11991	2.43613	2.20513	1.76588	3.96567	3.87678	3.28012	3.39925	3.01756	3.10942	4.0142	4.06353	3.99386	3.76427
493.297	493.291	493.301	394.71	394.057	395.129	62	13	15	15	6	13	3.69341	3.42381	3.58706	3.55494	3.54354	3.50494	3.45676	3.45411	3.45513	3.94294	4.04138	3.99025	3.99879	3.45577	3.47067	3.44678	3.47084	3.49468	3.89992	3.9331	3.96716	3.96493	3.97035	3.56907	3.50113	3.52268	3.57068	3.55579	3.53074	3.51169	3.9908	3.97559	3.96607	3.96842	3.68672	3.53432	3.54535	3.48024
494.271	494.26	494.273	336.36	335.706	339.295	63	13	15	15	6	13	4.17472	4.18571	4.17826	4.17782	4.16532	4.15038	4.0661	4.07047	4.09179	4.04467	4.03251	3.99757	3.90122	4.05602	4.04887	4.01824	4.03399	4.05688	3.82535	3.83348	3.8575	3.79672	3.8031	4.05152	4.11467	4.1033	4.07368	4.14752	4.08516	4.07223	3.85714	3.8121	3.87943	3.86601	4.2074	4.14443	4.07381	4.11444
494.772	494.766	494.775	336.406	335.783	336.863	62	13	15	15	6	13	3.71189	3.78879	3.84611	3.88239	3.71158	3.72798	3.69876	3.77767	3.73157	3.54686	3.72243	3.62933	3.65366	3.70962	3.75514	3.71246	3.64942	3.80254	3.50834	3.56284	3.47132	3.43138	3.51983	3.80134	3.75148	3.69079	3.64512	3.78784	3.77844	3.70085	3.5273	3.47848	3.37688	3.51632	3.84589	3.79732	3.7144	3.7685
494.865	494.863	494.878	451.556	451.085	455.516	63	13	15	15	6	13	3.94685	4.01514	3.95334	3.98024	4.01654	3.97692	3.99043	3.97797	3.94412	3.94559	3.90247	3.92037	3.909	4.01486	3.97177	3.9957	4.00818	4.02733	3.90837	3.86186	3.95563	3.88241	3.95308	3.95297	3.96602	3.9907	3.96788	3.9632	3.98578	3.98575	3.90769	3.90422	3.92848	3.92234	3.95142	3.98375	4.00632	3.98839
495.241	495.238	495.244	251.992	251.481	252.4	62	13	15	15	6	13	3.75108	3.84016	3.82219	3.83013	3.87321	3.65835	3.71375	3.72895	3.73836	3.66915	3.54076	3.64148	3.61414	3.80928	3.76878	3.70801	3.78895	3.70499	3.38086	3.49133	3.50869	3.50045	3.44346	3.78259	3.79522	3.78164	3.79775	3.7806	3.74982	3.75485	3.46828	3.50622	3.55329	3.5802	3.81651	3.8089	3.74918	3.73641
495.242	495.231	495.244	158.213	157.476	170.115	50	13	0	15	6	13	5.14967	5.2145	5.2286	5.26199	5.16561	4.89273	4.92552	5.01379	4.94919	4.80403	4.87505	4.80651	4.78036	2.42359	2.43395	2.44246	2.03151	2.06421	2.17988	2.12963	1.24373	2.03554	2.21427	2.54089	2.22572	2.04746	2.23005	2.2344	4.97374	4.8576	4.51959	4.48158	4.27339	4.38337	4.98997	4.97638	4.97738	4.85107
496.243	496.24	496.246	158.21	157.476	164.352	47	13	0	15	6	13	4.5403	4.59669	4.58473	4.64537	4.55188	4.27857	4.29626	4.38454	4.31675	4.17193	4.24328	4.19084	4.16772	2.06669	2.38856	1.98547	2.3697	1.81769	2.15808	2.11082	2.10286	1.32008	1.97944	2.18662	1.98852	2.30937	2.17008	2.07669	4.37013	4.21384	3.91971	3.8793	3.62924	3.76161	4.37219	4.34521	4.35546	4.22223
496.892	496.889	496.904	451.606	451.261	456.959	64	13	15	15	6	13	4.41566	4.42347	4.40164	4.41393	4.43231	4.45211	4.44868	4.43745	4.46608	4.3733	4.41028	4.40452	4.36006	4.48231	4.46701	4.45249	4.4502	4.45883	4.40943	4.40681	4.4215	4.36947	4.42341	4.39614	4.41841	4.44447	4.45316	4.4586	4.43632	4.44926	4.36159	4.40281	4.39752	4.38401	4.41386	4.44026	4.44898	4.42931
497.109	497.103	497.121	401.44	396.592	401.823	37	13	0	15	1	7	4.62916	4.37528	3.97379	3.96344	3.66823	3.82111	3.76998	3.96631	3.53424	3.99697	4.07606	3.79403	3.91609	2.11535	2.0133	2.31581	2.14359	2.14248	2.21782	1.70086	2.15612	2.31658	2.27741	2.05654	2.07421	1.38498	1.94928	2.30877	2.5145	2.54835	2.43889	2.71758	2.66796	3.02253	3.95031	3.62051	3.87872	3.68824
497.222	497.218	497.225	158.183	157.476	164.352	47	13	0	15	6	13	4.68161	4.67223	4.706	4.72124	4.62347	4.2703	4.3043	4.40959	4.31656	4.25321	4.31515	4.27047	4.24062	2.3065	2.64952	2.57794	2.4182	2.6482	2.53196	2.65751	2.41586	2.36205	2.61292	2.60898	2.43235	2.57568	2.70144	2.49341	4.33654	4.2397	3.89688	3.86903	3.65702	3.79664	4.38886	4.39842	4.35007	4.23817
497.233	497.228	497.239	247.79	247.346	248.431	59	12	15	14	6	12	3.5387	3.55337	3.37912	3.55438	3.62912	3.44484	3.49554	3.3546	3.36916	3.23503	3.49037	3.39387	3.36224	3.50091	3.34625	3.46583	3.41892	3.43604	3.47316	3.44051	3.48652	3.30439	3.47893	3.45528	3.40901	3.30292	3.50731	3.45494	3.48101	3.48042	3.49874	3.49308	3.36032	3.48795	3.49693	3.54017	3.42666	3.43665
497.894	497.888	497.899	451.573	450.94	452.914	60	12	15	14	6	13	3.62738	3.64781	3.51284	3.61438	3.67056	3.63032	3.66415	3.65774	3.69888	3.54744	3.61951	3.56638	3.48286	3.73282	3.70102	3.67053	3.58318	3.67796	3.6592	3.69202	3.68911	3.67694	3.55294	3.69259	3.66982	3.66527	3.41431	3.61639	3.53558	3.71021	3.60363	3.45575	3.59643	3.5061	3.59551	3.70944	3.72006	3.69496
498.223	498.216	498.228	158.25	157.138	164.352	43	13	0	14	3	13	4.02156	4.03943	4.05557	4.10452	3.99318	3.67329	3.6451	3.77114	3.65344	3.57356	3.69394	3.64271	3.68891	2.38797	2.03683	2.4539	2.30156	2.26403	2.18179	2.23249	2.19791	2.05911	1.984	2.11083	2.65796	2.51663	2.3589	2.03962	3.6949	3.58173	3.18738	3.30639	3.08597	3.21133	3.73801	3.78341	3.73339	3.60731
498.607	498.604	498.61	383.334	382.169	383.978	62	13	15	15	6	13	3.79021	3.91513	3.94461	3.87287	3.9383	3.85359	3.76504	3.77645	3.71227	3.78612	3.74674	3.67341	3.71163	3.83488	3.78675	3.80297	3.72839	3.74137	3.5985	3.64084	3.62483	3.56222	3.63359	3.74188	3.83015	3.80086	3.78631	3.8152	3.8772	3.80594	3.57629	3.4961	3.59896	3.51955	3.936	3.87647	3.87506	3.84997
498.897	498.895	498.903	451.602	451.261	456.665	63	13	15	15	6	13	4.4545	4.48908	4.4973	4.49872	4.51458	4.53625	4.52768	4.53369	4.53747	4.46391	4.48501	4.46114	4.47058	4.54923	4.54774	4.53525	4.53984	4.55038	4.49681	4.49766	4.49052	4.47329	4.49179	4.53226	4.52933	4.49814	4.53495	4.53378	4.51049	4.53257	4.48411	4.4574	4.48388	4.48188	4.51117	4.52554	4.53438	4.52539
498.941	498.938	498.946	383.33	382.572	385.526	60	13	14	15	6	11	3.68061	3.68902	3.64676	3.73002	3.74895	3.71918	3.53338	3.56529	3.70216	3.58564	3.56168	3.55776	3.57373	3.71639	3.6563	3.63093	3.64383	3.68364	3.46785	3.4187	3.44834	3.37552	3.36818	3.60613	3.73637	3.64181	3.48936	3.68799	3.68136	3.62121	3.45541	3.32846	3.46382	3.42275	3.77825	3.71873	3.63311	3.70459
499.898	499.894	499.902	451.645	450.908	452.609	62	13	15	15	6	13	3.7115	3.5656	3.69911	3.80917	3.58328	3.80242	3.76236	3.8095	3.82138	3.72914	3.72889	3.66367	3.69898	3.83067	3.85335	3.8486	3.7739	3.69426	3.79365	3.73349	3.70224	3.76889	3.57534	3.73486	3.67359	3.79583	3.74181	3.73126	3.77103	3.81713	3.74944	3.7456	3.72668	3.47038	3.738	3.78519	3.81334	3.73915
500.896	500.883	500.898	451.61	451.261	458.151	63	13	15	15	6	13	4.18751	4.24752	4.2481	4.25091	4.25151	4.26668	4.27912	4.26055	4.26397	4.20536	4.24219	4.20521	4.20789	4.32228	4.27853	4.2967	4.2795	4.30417	4.2267	4.25988	4.21604	4.22652	4.26422	4.26057	4.26221	4.26824	4.25213	4.27257	4.28283	4.28908	4.23328	4.23995	4.2369	4.22964	4.26006	4.26619	4.26604	4.2525
502.895	502.883	502.899	451.61	450.98	456.409	63	13	15	15	6	12	3.7258	3.7798	3.71985	3.76022	3.72463	3.75366	3.78646	3.64447	3.76313	3.7329	3.64884	3.60727	3.67832	3.842	3.77382	3.79071	3.76618	3.77272	3.70592	3.61926	3.77249	3.72058	3.74804	3.66744	3.73618	3.64454	3.81106	3.66939	3.7747	3.81621	3.66678	3.67796	3.79448	3.67519	3.65237	3.73078	3.80363	3.72029
503.171	503.169	503.175	229.132	228.858	230.1	45	13	0	13	6	13	4.52221	4.38957	4.46785	4.43462	4.38726	4.00876	4.20675	4.15901	4.08947	4.0685	4.05177	4.09463	4.12853	2.18001	1.72629	1.54466	2.0765	2.22214	2.359	2.13829	1.89131	1.71252	1.97944	2.14161	1.97167	2.21333	2.10995	2.0489	4.42917	4.23275	4.08941	3.69809	3.55315	3.80174	4.16164	4.25819	4.27748	3.8287
503.217	503.214	503.224	158.212	157.439	164.028	42	13	0	12	4	13	3.78412	3.81692	3.85526	3.78401	3.74897	3.4311	3.44405	3.64632	3.55612	3.51074	3.52383	3.47011	3.37484	2.10625	1.84983	2.08387	1.86815	2.12736	2.04219	2.17397	1.76061	2.10634	1.65477	2.07049	2.28052	2.24445	2.10396	2.10298	3.51112	3.49207	3.14453	3.20491	3.03118	3.02018	3.56716	3.49337	3.58656	3.47604
503.306	503.293	503.309	259.308	258.883	263.047	63	13	15	15	6	13	3.93132	3.97477	3.91924	3.93518	3.95221	3.90529	3.85693	3.89457	3.86558	3.77922	3.79357	3.80804	3.73841	3.78414	3.85708	3.76795	3.76385	3.86157	3.85459	3.86838	3.862	3.83117	3.87859	3.89605	3.87025	3.87181	3.91722	3.8493	3.88037	3.77599	3.87526	3.89064	3.84346	3.83953	3.90139	3.88605	3.89616	3.86428
503.673	503.67	503.677	229.134	228.89	230.091	41	13	0	9	6	13	4.18998	4.04109	4.10918	4.02207	4.05634	3.63483	3.81342	3.79365	3.81686	3.67471	3.68371	3.72415	3.76887	1.07182	1.92199	1.90969	1.81534	1.90586	1.67388	2.04082	1.73725	1.70384	1.8065	1.91691	0.552686	2.00328	2.01911	1.75577	4.02044	3.89144	3.67516	3.38998	3.2887	3.41287	3.78807	3.91515	3.9371	3.5024
504.214	504.21	504.217	158.306	157.138	164.352	45	13	0	14	6	12	3.86374	3.94132	3.97701	3.94869	3.82833	3.43334	3.55358	3.66499	3.65061	3.58806	3.55334	3.53017	3.48437	2.06543	2.27582	2.19874	2.19141	2.10726	1.66434	1.67058	1.87592	1.64828	2.04613	2.34659	2.06174	2.24865	2.31296	2.1781	3.71326	3.58244	3.3209	3.08562	2.98502	3.08758	3.70835	3.65431	3.70071	3.49518
504.308	504.299	504.313	259.312	258.693	260.226	58	11	15	15	6	11	3.43643	3.39426	3.25735	3.29701	3.44859	3.17642	3.22649	3.31135	3.37613	3.02481	2.88041	3.14346	3.17414	3.09916	3.21995	3.338	2.99039	3.07006	3.27798	3.04106	3.25089	3.24538	3.25419	3.27576	3.22756	3.19237	3.25645	3.26767	3.3278	3.25068	3.14332	3.22423	3.22764	3.26767	3.28857	3.26548	3.18852	3.33259
506.164	506.16	506.171	322.932	322.571	323.372	31	11	0	15	0	5	4.12878	4.15518	3.85632	3.91252	3.42956	4.02276	3.54226	3.50172	3.04894	3.49324	3.17781	2.78414	3.01846	2.25849	1.94268	2.15498	2.10497	2.29708	2.51497	2.25275	2.44874	2.38383	2.17214	1.98838	2.26476	2.22152	1.85395	1.81528	2.76264	2.68313	2.49244	2.66257	2.63609	3.0699	4.1105	4.06671	4.09391	3.67086
507.328	507.321	507.335	764.384	763.317	765.104	59	13	13	15	5	13	3.53031	3.50917	3.2686	3.53263	3.89382	3.79165	3.68551	3.69295	3.90228	3.89887	4.24682	4.04445	3.94274	3.80998	3.67146	3.70554	3.86007	3.79492	3.17866	3.20981	3.37035	3.35317	3.45279	3.64788	3.74514	3.62363	3.76391	3.9039	3.76605	3.69113	3.50375	3.25991	3.30029	3.3786	3.59074	3.70907	3.81013	3.73719
511.207	511.205	511.21	158.183	157.476	164.352	47	13	0	15	6	13	4.22789	4.27436	4.27655	4.31993	4.22813	4.02625	4.07424	4.12306	4.09964	3.96928	4.02015	3.98328	3.97187	2.20706	2.08514	2.11862	1.79729	2.51261	2.29922	1.94909	2.29037	2.20615	2.33853	2.30433	2.10397	2.14253	2.388	1.98713	4.0437	4.0132	3.67231	3.65366	3.43712	3.52664	4.09267	4.06035	4.0618	3.97745
511.706	511.702	511.71	158.21	156.801	164.366	46	13	0	15	5	13	3.76818	3.7811	3.8723	3.88394	3.8157	3.55025	3.56349	3.63014	3.56626	3.53172	3.57358	3.48013	3.51454	1.89121	2.21409	2.20516	1.50547	2.14345	1.2758	1.79	0.576135	1.92568	1.1904	2.22147	1.98709	1.50992	1.34056	1.76834	3.50011	3.5	3.23358	3.16198	2.84343	3.03829	3.68767	3.59123	3.65683	3.44599
512.205	512.201	512.212	158.253	156.894	164.366	43	13	0	13	4	13	3.65381	3.75318	3.81291	3.84879	3.78443	3.47389	3.39253	3.4635	3.52606	3.4012	3.50948	3.46631	3.46388	2.35756	1.93415	1.92202	1.84785	1.89299	1.71514	2.15901	2.19413	2.00775	2.04349	2.06046	2.1221	2.09114	1.46211	2.14793	3.36275	3.47029	3.19413	3.06683	3.01366	3.05201	3.53478	3.52089	3.61772	3.21351
513.282	513.269	513.285	386.673	385.893	394.789	62	13	15	15	6	12	3.81929	3.88149	3.87385	3.80865	3.87302	3.7838	3.63357	3.78653	3.77281	3.76176	3.70658	3.63411	3.56539	3.74768	3.72819	3.73234	3.71308	3.73435	3.62926	3.64115	3.5012	3.52739	3.45353	3.77482	3.82442	3.72188	3.67638	3.86617	3.78362	3.80589	3.5371	3.60754	3.62365	3.59477	3.84853	3.85892	3.63525	3.69708
513.617	513.612	513.629	386.64	385.956	390.41	63	13	14	15	6	13	3.62543	3.69239	3.62572	3.73197	3.73256	3.63445	3.46201	3.65821	3.56345	3.2513	3.46257	3.50871	3.60777	3.64929	3.58803	3.59268	3.59694	3.6632	3.32137	3.5097	3.5148	3.35535	3.38859	3.62666	3.62521	3.64539	3.62323	3.63663	3.61128	3.6713	3.41887	3.28401	3.45748	3.47238	3.7115	3.71847	3.50034	3.67978
513.952	513.945	513.96	386.56	385.89	388.644	40	13	10	8	2	6	3.30594	3.32345	3.29281	3.35723	3.21541	3.30314	3.22013	3.29613	3.18878	3.22884	3.00346	3.13561	3.08645	3.11842	3.19791	3.26699	3.35859	3.30306	3.04704	3.15004	3.18179	2.9944	3.05901	3.2694	3.36337	3.02704	3.09721	3.28906	3.33827	3.35705	3.04857	2.98844	3.12132	3.21631	3.25678	3.42403	3.04517	3.29447
516.284	516.281	516.305	341.759	341.12	346.834	71	13	15	15	6	13	4.10247	4.13409	4.09404	4.1149	4.156	4.0669	4.02152	4.02992	3.98094	3.97089	3.92287	3.93619	3.92287	3.96095	4.04504	3.99876	4.00969	4.00199	3.63084	3.85326	3.868	3.74994	3.78064	4.06877	4.05516	4.06795	3.99373	4.08633	4.07564	4.05902	3.80703	3.80586	3.84097	3.83663	4.15795	4.08297	4.07785	4.08748
516.786	516.778	516.804	341.704	340.954	349.357	65	13	15	15	6	13	3.83093	3.80501	3.86667	3.76874	3.86563	3.73713	3.76094	3.66486	3.63832	3.63463	3.64978	3.63706	3.55738	3.70419	3.71855	3.71819	3.67518	3.71312	3.45831	3.48873	3.4255	3.4934	3.46866	3.7044	3.72769	3.65358	3.69174	3.75303	3.77272	3.75342	3.54593	3.48366	3.49039	3.45704	3.8057	3.80801	3.80585	3.72957
517.37	517.367	517.374	789.735	788.845	790.666	57	13	12	13	6	13	3.45247	3.26034	3.39416	3.22233	3.52102	3.43078	3.34985	3.2752	3.26694	3.67792	3.79771	3.12236	3.25838	2.98156	3.54512	3.35256	3.70066	3.35769	3.37774	3.2652	3.17423	3.30895	3.36134	3.26837	3.36845	3.21797	3.40376	3.29245	3.52151	3.35043	2.96851	3.20936	3.44878	3.44257	3.33877	3.41618	3.29676	3.7886
518.69	518.684	518.696	158.136	156.986	164.028	46	12	0	15	5	13	3.67426	3.69213	3.7172	3.78774	3.67533	3.37001	3.0665	3.49974	3.49776	3.39907	3.44102	3.41298	3.31953	1.7235	1.31984	1.61391	1.71807	1.64805	2.05266	1.31288	1.84151	1.45198	0.58665	2.1232	2.14784	2.16515	2.10744	1.47718	3.36177	3.32451	3.16154	3.01722	2.72733	3.04437	3.42078	3.4549	3.46076	3.35513
519.194	519.19	519.199	158.252	157.476	164.352	46	13	0	15	5	13	3.90505	3.91022	3.99525	3.97572	3.92001	3.54663	3.66685	3.7413	3.71084	3.5432	3.62606	3.45314	3.60734	2.1519	1.86005	1.3849	2.33727	2.32682	1.83726	2.23853	2.03682	2.35958	1.98098	1.92036	2.42258	2.38254	2.31649	2.38453	3.71917	3.59305	3.29833	3.17155	3.1009	3.06994	3.69449	3.73076	3.73175	3.62371
520.333	520.33	520.337	259.341	258.661	259.782	62	13	15	15	6	13	3.84659	3.76495	3.72245	3.68715	3.79982	3.58947	3.71412	3.74783	3.79124	3.58095	3.67275	3.57577	3.65141	3.49932	3.71761	3.65933	3.67938	3.64774	3.59801	3.68531	3.56772	3.48604	3.57414	3.78122	3.80151	3.79891	3.73586	3.65257	3.79813	3.62786	3.63059	3.65931	3.45491	3.59889	3.68429	3.69821	3.71374	3.75676
522.145	522.141	522.151	229.257	228.533	230.091	33	13	0	6	5	9	3.38027	3.5456	3.63325	3.62232	3.59478	3.31436	3.52977	3.26062	3.53136	3.3603	3.28536	3.37428	3.21066	1.95098	2.22737	1.89314	2.13816	1.94077	2.2512	2.12964	2.18383	2.22932	2.10981	2.32084	1.8951	2.37886	1.89696	1.9152	3.66919	3.58324	3.25292	3.11656	3.04184	3.26953	3.56087	3.53009	3.54105	3.37237
523.144	523.136	523.147	203.176	202.706	204.728	47	13	0	15	5	13	3.96381	4.02218	3.95377	4.06784	3.88352	3.92903	3.79095	3.85075	3.80609	3.71621	3.95385	3.72477	3.76218	2.59694	2.63191	2.68691	2.62001	2.61943	2.3351	2.38618	2.467	2.35034	2.62412	2.68743	2.62892	2.61923	2.67594	2.47007	3.78175	3.80068	3.56324	3.54733	3.37243	3.514	3.68167	3.93244	4.00777	3.81609
525.288	525.287	525.291	259.341	258.883	259.604	62	13	15	15	6	13	4.63148	4.66508	4.65276	4.66326	4.66941	4.54576	4.52453	4.51267	4.53017	4.44212	4.45472	4.42248	4.4089	4.52713	4.50055	4.53637	4.50242	4.54827	4.5584	4.57922	4.57614	4.55389	4.5696	4.54311	4.51739	4.53182	4.51842	4.54474	4.56782	4.51115	4.58212	4.58687	4.5771	4.56967	4.62451	4.60214	4.54738	4.5257
526.171	526.168	526.174	158.218	157.138	164.352	46	13	0	15	5	13	4.3512	4.31127	4.3768	4.39318	4.32765	3.98749	4.0404	4.11468	4.06051	3.97984	4.01547	3.94121	3.966	2.1297	2.10052	2.21598	1.9671	1.8967	2.23433	1.41401	2.01768	1.83518	2.03004	2.13076	1.94262	2.18848	1.9221	2.1121	4.05809	3.92213	3.66247	3.55283	3.35533	3.41222	4.08392	4.17632	4.12238	3.89009
526.292	526.289	526.294	259.342	258.894	259.678	62	13	15	15	6	13	4.03244	4.06424	4.05601	4.04462	4.07651	3.9271	3.93714	3.93242	3.9738	3.86801	3.83495	3.83168	3.76127	3.93318	3.89297	3.90179	3.89325	3.94286	3.95139	3.97078	4.01019	3.93703	3.93658	3.90084	3.90923	3.91145	3.89529	3.93805	3.95492	3.90717	3.98394	3.99124	3.97266	3.952	4.02958	4.00626	3.96023	3.89581
527.178	527.164	527.181	158.242	157.476	164.352	48	13	0	15	6	13	4.23906	4.26339	4.31248	4.35569	4.28059	4.02855	4.04986	4.14419	4.05105	3.98178	4.0127	3.995	3.92163	2.25274	1.97012	2.11303	2.28514	2.26563	2.34917	2.01464	2.16215	2.19326	2.1601	1.9476	2.06543	1.63141	2.01623	2.39867	4.0633	3.95496	3.7106	3.67454	3.42252	3.54923	4.10966	4.18396	4.09061	3.94005
527.292	527.284	527.301	259.245	258.559	260.011	54	11	13	11	6	13	3.37451	3.37471	3.41578	3.28947	3.25575	3.27218	3.24255	3.15687	3.20864	3.08586	3.23179	3.17869	3.11353	3.06379	3.25476	3.21836	3.16594	3.21717	3.19973	3.19608	3.30757	3.29393	3.21203	3.23556	3.26398	3.17095	3.25914	3.05332	3.29307	3.12523	3.24131	3.35868	3.37435	3.24336	3.17482	3.30128	3.18526	3.21615
527.958	527.954	527.964	389.896	389.14	391.558	61	13	14	15	6	13	3.77469	3.7635	3.68991	3.76036	3.80849	3.68772	3.66581	3.72945	3.65352	3.63992	3.58945	3.0206	3.64644	3.71368	3.67901	3.69248	3.66378	3.72875	3.48951	3.48276	3.51918	3.45871	3.47892	3.64955	3.70284	3.64024	3.69332	3.81205	3.61183	3.71402	3.60038	3.58179	3.51218	3.58154	3.79776	3.75452	3.67186	3.75597
528.181	528.175	528.186	158.227	156.979	164.352	41	11	0	15	3	12	3.64268	3.60723	3.72831	3.7512	3.70457	3.44527	3.4863	3.3701	3.45995	3.39273	3.10986	3.31066	3.34908	1.8221	2.17305	2.05393	1.68608	1.94744	1.87788	1.73441	1.63493	2.21521	1.83295	2.21065	2.22136	2.27661	2.04746	2.10067	3.45505	3.20842	3.15061	3.23386	2.91697	3.03317	3.50843	3.59094	3.43447	3.40948
528.292	528.286	528.302	389.84	388.938	392.963	59	12	14	14	5	13	3.68924	3.64735	3.6758	3.52118	3.67315	3.60409	3.55762	3.59102	3.63453	3.43908	3.49429	3.5071	3.58697	3.54949	3.61551	3.43169	3.57038	3.38658	3.37293	3.36068	3.50695	3.31373	3.14909	3.64051	3.54213	3.401	3.45827	3.64859	3.48466	3.60106	3.42443	3.49265	3.3272	3.42268	3.68795	3.6265	3.65275	3.62511
531.35	531.346	531.354	741.471	741.003	742.405	46	13	10	11	2	10	3.37968	3.46461	3.62075	3.45335	3.48141	3.41573	3.38175	3.12746	3.3446	3.3488	4.10574	3.64424	3.60585	3.38736	3.38526	3.19827	3.49238	3.39776	2.51421	2.62089	2.46796	2.24345	2.38175	3.39621	3.55809	3.50017	3.65687	3.38224	3.55752	3.35333	2.56133	2.52955	2.43737	2.51427	3.5375	3.43815	3.42361	3.4657
531.386	531.383	531.389	826.264	824.231	827.154	60	13	14	15	5	13	3.8904	3.89647	3.90278	3.89269	3.93945	4.06613	3.91915	3.9691	3.91252	3.94273	3.86541	3.76956	3.84802	3.88227	3.98718	3.9459	3.92248	3.90076	3.91259	3.91213	3.85459	3.96404	3.87797	3.78596	3.85163	3.80122	3.86418	3.73698	3.90914	3.87658	3.84386	3.91939	3.89466	3.90557	3.92442	3.76196	3.814	3.9224
532.389	532.38	532.398	826.239	823.379	829.618	38	8	8	7	6	8	3.35099	3.2465	3.04199	3.37194	3.32214	3.60123	3.35151	3.28201	3.03423	3.40869	3.33282	3.2766	3.08642	3.40582	3.41521	3.345	3.37107	3.36907	3.13445	2.50945	3.09344	3.38703	3.24186	3.36347	3.28795	2.74022	3.41588	3.21773	3.3584	3.28741	3.19741	3.15135	3.10787	3.12707	3.36111	3.27942	2.80179	3.23728
533.101	533.096	533.106	501.073	500.143	501.998	61	13	14	15	6	13	3.33961	3.38699	3.48834	3.43975	3.43114	3.39726	3.37905	3.39808	3.34426	3.52057	3.35735	3.28104	3.41511	3.55325	3.55347	3.52803	3.44833	3.54132	3.4461	3.57718	3.5358	3.37748	3.46031	3.21128	3.37839	3.39123	3.37568	3.1839	3.43583	3.55621	3.38453	3.52433	3.48207	3.55623	3.38942	3.41857	3.33705	3.37748
537.322	537.295	537.329	402.331	398.375	403.312	60	11	14	15	6	13	3.52308	3.43206	3.44336	3.341	3.44458	3.29983	3.15855	3.07434	3.02036	3.76427	3.77607	3.80076	3.77155	2.88252	2.95304	3.18476	3.21187	3.05743	3.75048	3.69756	3.71254	3.67337	3.65904	3.27696	3.26344	3.19366	3.29856	3.16646	3.31721	3.2723	3.92905	3.69957	3.71079	3.77062	3.43744	3.35104	3.26869	3.13287
538.298	538.294	538.3	346.763	346.192	347.219	62	13	15	15	6	13	4.05867	4.03212	4.0618	4.11768	4.09322	3.99845	3.95292	3.94148	3.96565	3.94537	3.91128	3.89025	3.89315	3.97573	3.97472	3.97675	3.95778	3.96753	3.72755	3.73201	3.73114	3.74656	3.60219	3.99477	3.9851	4.04457	3.96719	4.01543	3.98631	3.96367	3.7501	3.74566	3.73985	3.747	4.10182	4.07729	4.01895	4.03452
538.799	538.793	538.803	346.763	345.945	347.54	58	13	14	14	5	12	3.80848	3.79394	3.81627	3.63023	3.86847	3.74568	3.70672	3.64824	3.68554	3.61022	3.65698	3.63203	3.63773	3.68134	3.71904	3.67254	3.57918	3.68855	3.29033	3.53529	3.50537	3.43593	3.46835	3.67606	3.76471	3.73648	3.64587	3.75186	3.69766	3.70804	3.39622	3.36865	3.45331	3.57837	3.77736	3.78178	3.71918	3.75324
539.268	539.261	539.271	263.68	262.921	264.364	60	13	14	14	6	13	3.67009	3.7002	3.70329	3.70818	3.66427	3.57453	3.24044	3.606	3.61737	3.57944	3.56354	3.54542	3.59441	3.63079	3.50039	3.59688	3.53812	3.58264	3.39675	3.45226	3.32966	3.35031	3.32379	3.62565	3.63729	3.60752	3.62833	3.55985	3.55337	3.64128	3.41036	3.28089	3.3883	3.42891	3.71764	3.56566	3.52328	3.61646
542.634	542.63	542.639	392.944	392.046	393.709	60	12	15	15	6	12	3.69179	3.68806	3.64321	3.77087	3.74463	3.66226	3.59159	3.70254	3.62621	3.54938	3.54699	3.55936	3.57249	3.62613	3.63635	3.5953	3.5739	3.61896	3.39543	3.47804	3.4446	3.33114	3.47918	3.55025	3.65478	3.65296	3.57765	3.58576	3.61313	3.64666	3.47639	3.40643	3.44131	3.51201	3.78333	3.69013	3.67125	3.62381
544.331	544.328	544.336	648.622	648.13	649.834	62	13	15	15	6	13	3.51358	3.86871	3.84044	3.99739	4.02722	4.25148	4.34877	4.38191	4.39345	4.01762	4.23634	4.30709	4.18384	4.24742	4.31176	4.76061	4.82959	5.1518	3.5041	3.60543	3.62756	3.92885	4.24274	3.85058	3.96388	4.26975	4.64484	4.83611	4.38799	4.18764	3.71245	3.95899	4.00369	3.84512	3.91524	4.14235	4.23296	4.20031
545.163	545.161	545.166	413.233	412.969	413.44	47	13	0	15	6	13	4.82608	4.586	4.53726	4.53385	4.22063	4.49969	4.1146	4.35598	4.06076	4.55853	4.31288	3.83103	4.08217	2.12311	0.849914	1.94922	1.63146	1.72917	2.27898	1.63138	2.33579	2.31227	2.27195	2.25013	2.18071	2.13835	1.99308	2.12209	4.21778	3.81674	3.84528	3.85565	3.7498	4.02568	4.49537	4.50399	4.45581	4.17785
545.333	545.327	545.352	648.623	647.794	659.332	65	13	15	14	6	13	3.14807	3.39395	3.46491	3.68113	3.70982	3.9073	3.9999	4.00177	4.04387	3.64369	3.87753	3.97352	3.83604	3.84189	3.9607	4.40824	4.46599	4.82084	3.09548	3.00087	3.23691	3.61508	3.82923	3.42117	3.56681	3.86956	4.28109	4.4702	4.00722	3.84767	3.36881	3.61946	3.65136	3.29719	3.52938	3.75724	3.84297	3.83243
546.167	546.162	546.17	413.196	412.969	413.65	47	13	0	15	6	13	4.21483	4.01622	3.9366	3.92481	3.64451	3.88908	3.48748	3.8329	3.48153	3.99555	3.732	3.37188	3.52546	1.78539	1.82658	2.27036	1.93925	1.97801	1.9326	2.08625	2.16202	2.14882	2.15909	2.19587	1.80623	1.90247	2.14886	1.67685	3.66084	3.16463	3.19817	3.221	3.10425	3.47343	3.9384	3.8991	3.86136	3.61868
546.33	546.325	546.338	648.613	647.734	650.17	55	12	15	12	5	11	2.8534	3.24799	3.07293	3.28328	3.18191	3.51116	3.68503	3.67478	3.62729	3.3204	3.51969	3.5966	3.39212	3.55536	3.54686	4.05674	4.10634	4.47744	2.87437	2.60052	2.88552	3.28318	3.54507	3.20098	3.20244	3.52169	3.9297	4.1574	3.66734	3.50228	2.99268	3.28642	3.33508	2.90583	3.15976	3.38623	3.52688	3.52809
547.332	547.316	547.337	269.899	269.499	280.799	65	13	15	15	6	13	3.81952	3.83075	3.80809	3.78199	3.81562	3.72609	3.70342	3.73144	3.77109	3.57401	3.60169	3.5899	3.33751	3.68314	3.60444	3.67033	3.65443	3.64274	3.70331	3.75362	3.73539	3.69512	3.73724	3.7774	3.68255	3.68435	3.66095	3.70361	3.6899	3.6417	3.93196	3.76269	3.73345	3.75251	3.73748	3.74155	3.74226	3.75029
547.37	547.358	547.374	323.006	322.487	329.703	57	13	12	14	6	11	3.89993	3.94196	3.82658	3.96812	4.21127	3.55991	3.68585	3.43841	3.60309	3.3263	3.58981	3.51466	3.46782	3.95089	3.66975	3.61441	2.27642	3.9806	2.20901	3.72542	3.26021	3.26302	3.37933	4.08466	4.03035	3.84682	2.28427	4.1911	3.86845	3.54388	3.36406	3.52329	3.52662	3.10674	4.39664	3.7907	3.74302	3.73586
547.873	547.868	547.877	322.999	322.478	323.498	53	12	12	13	6	10	3.76067	3.75522	3.54997	3.79751	3.99479	3.25437	3.6048	3.34908	3.33015	3.27365	3.23609	3.01485	3.25203	3.72222	3.53067	3.53365	2.25339	3.78725	1.77819	3.52531	3.01517	3.20717	3.17401	3.87263	3.75177	3.71981	2.64054	4.03085	3.59404	3.44952	3.15736	3.47222	3.18464	3.16365	4.23498	3.64234	3.46676	3.55824
550.19	550.187	550.196	332.361	331.784	332.6	36	12	0	15	2	7	4.04666	3.93934	3.78453	3.83745	3.50001	3.83646	3.55598	3.65865	3.34812	3.39447	3.37065	2.97488	3.04135	2.15085	2.08994	2.27681	2.05772	2.33182	2.11646	2.14969	1.87204	2.23562	2.33792	2.09231	2.25196	2.18661	2.12656	2.3256	2.91745	2.68562	2.84562	2.70054	2.548	3.1091	3.93644	3.96508	3.93827	3.71611
551.112	551.107	551.116	501.093	499.606	501.748	63	13	15	15	6	13	3.50769	3.53814	3.37612	3.5341	3.54638	3.36207	3.4052	3.41456	3.38688	3.50427	3.51485	3.51025	3.42674	3.63464	3.59552	3.578	3.58366	3.63708	3.45836	3.52615	3.52149	3.45391	3.4231	3.28396	3.43979	3.3834	3.41237	3.20161	3.37795	3.56069	3.45465	3.48006	3.45438	3.57705	3.45484	3.46121	3.41319	3.39287
551.355	551.344	551.359	763.155	757.905	764.329	60	13	14	14	5	13	3.55845	3.49368	3.51512	3.61767	3.76731	3.78886	3.69649	3.60412	3.94581	3.87048	4.16706	3.97551	3.97978	3.76722	3.68457	3.69859	3.85443	3.77549	3.32876	3.32425	3.34317	3.39067	3.36059	3.57384	3.69743	3.51247	3.68863	3.91559	3.7924	3.70342	3.55198	3.25501	3.23585	3.37362	3.58171	3.68224	3.57428	3.64851
557.211	557.208	557.216	158.25	157.476	164.352	47	13	0	15	6	13	4.1902	4.20106	4.19436	4.25429	4.14634	3.87803	3.9141	4.00656	3.92051	3.85724	3.90834	3.79181	3.79248	2.17008	2.25678	1.93066	2.1363	1.67684	1.87397	1.6313	1.50997	1.94267	1.75807	1.98701	2.12094	1.82869	1.84156	1.97644	3.88487	3.82791	3.54526	3.44557	3.07901	3.2363	3.92215	3.89021	3.9343	3.82432
557.309	557.302	557.322	395.759	395.301	398.823	59	12	14	15	6	11	3.5945	3.64185	3.62404	3.63066	3.70413	3.57042	3.60373	3.26615	3.44171	3.56523	3.44504	3.4889	3.5614	3.45527	3.48622	3.54202	3.41138	3.52194	3.52363	3.52204	3.40779	3.42353	3.40803	3.55303	3.52306	3.44071	3.56528	3.59214	3.60569	3.59759	3.56123	3.32948	3.55487	3.4968	3.66841	3.64395	3.39688	3.52594
557.643	557.637	557.652	395.718	394.751	398.327	59	12	15	14	6	11	3.51264	3.58077	3.50111	3.49022	3.58302	3.26929	3.4419	3.50989	3.41148	3.41561	3.32684	3.49152	3.33313	3.25532	3.50603	3.50722	3.32537	3.25153	3.15813	3.28391	3.04364	3.18495	3.35144	3.40791	3.51791	3.43406	3.15479	3.50997	3.5205	3.46498	3.2437	3.1931	3.21679	3.14891	3.52464	3.54339	3.44158	3.47229
560.159	560.157	560.161	31.2788	30.1238	32.689	45	7	15	10	5	8	3.52267	3.87155	3.61231	3.44627	3.55518	3.52763	3.7119	3.81154	3.9991	4.01329	3.69046	4.17365	4.04298	4.03144	4.37629	4.22895	4.4583	3.7365	4.35432	3.68515	3.75905	4.09335	4.50086	4.50687	4.55868	4.44791	4.38896	4.10436	4.00033	3.97455	4.02276	4.04151	4.08891	3.90715	3.12617	4.33943	4.09092	3.94883
560.31	560.304	560.33	351.595	350.993	356.857	73	13	15	15	6	13	3.99311	4.02762	3.98342	4.00173	4.03286	3.93598	3.93336	3.84834	3.85543	3.84876	3.71835	3.82943	3.81379	3.92032	3.90746	3.85763	3.87424	3.87151	3.7148	3.69568	3.67306	3.54849	3.57215	3.88683	3.90479	3.94941	3.9359	3.90413	3.95828	3.89688	3.74774	3.64641	3.63954	3.70562	4.04039	3.95052	3.92052	3.77322
560.812	560.809	560.828	351.551	350.772	355.708	65	13	15	15	6	13	3.77293	3.7529	3.67882	3.76713	3.79333	3.60654	3.59951	3.6582	3.55193	3.59927	3.5364	3.58008	3.61013	3.62099	3.59924	3.6248	3.66406	3.61918	3.38984	3.41747	3.43905	3.34717	3.32087	3.61991	3.68161	3.67168	3.61	3.68254	3.64617	3.61266	3.2825	3.31935	3.39613	3.47296	3.76812	3.75041	3.63771	3.628
564.358	564.355	564.363	269.853	269.446	270.257	62	13	15	15	6	13	3.72326	3.53491	3.49639	3.61776	3.58169	3.73151	3.63394	3.63501	3.72952	3.4795	3.46358	3.44618	3.53669	3.37948	3.60582	3.46516	3.54766	3.43587	3.53232	3.55729	3.46743	3.49053	3.42827	3.65481	3.68227	3.62256	3.61147	3.51312	3.64246	3.46838	3.53457	3.52989	3.38385	3.3602	3.46477	3.56988	3.54792	3.61988
569.315	569.313	569.317	269.901	269.499	270.126	62	13	15	15	6	13	4.45067	4.48737	4.49003	4.47315	4.51319	4.40082	4.36276	4.38279	4.38329	4.30643	4.28595	4.28541	4.26303	4.35867	4.35525	4.35079	4.32376	4.37145	4.41522	4.41503	4.42975	4.38114	4.36557	4.37916	4.35486	4.34925	4.34011	4.36174	4.37772	4.33696	4.54957	4.41617	4.42636	4.43808	4.4349	4.41271	4.37399	4.37254
570.318	570.315	570.321	269.904	269.499	270.42	62	13	15	15	6	13	3.90722	3.95665	3.87815	3.88953	3.93516	3.82508	3.81015	3.76249	3.8174	3.74597	3.68922	3.73908	3.71259	3.80534	3.74946	3.78628	3.73778	3.74831	3.81616	3.87559	3.8246	3.71487	3.79532	3.79812	3.78298	3.73388	3.75322	3.84449	3.77173	3.79644	4.02963	3.84275	3.86542	3.84914	3.70325	3.87524	3.83341	3.76674
571.985	571.978	571.992	398.597	397.795	400.36	59	13	14	14	6	12	3.43273	3.66484	3.63749	3.57455	3.6722	3.36276	3.3492	3.47013	3.43377	3.45625	3.38945	3.39333	3.40889	3.45259	3.49443	3.47936	3.24133	3.30616	3.26986	3.40483	3.31846	3.1739	3.434	3.42468	3.3854	3.53789	3.32494	3.57041	3.53319	3.46722	3.41749	3.2829	3.24775	3.11249	3.62456	3.58288	3.44159	3.52876
572.318	572.312	572.324	398.595	397.795	399.438	56	13	12	13	6	12	3.60741	3.47932	3.57004	3.4699	3.50459	3.45526	3.36994	3.18463	3.39449	3.41124	3.37307	3.35163	3.36268	3.46839	3.41721	3.41265	3.28431	3.41876	3.19935	3.35172	3.00496	3.26002	3.35322	3.31881	3.43308	3.42545	3.40797	3.38478	3.35482	3.39762	3.29065	3.29495	3.31531	3.30339	3.52771	3.43772	3.28243	3.16838
575.377	575.372	575.384	740.578	739.446	743.15	48	13	10	12	2	10	3.55615	3.63484	3.71794	3.57064	3.62943	3.57263	3.45405	3.55235	3.63448	3.5398	4.27378	3.74743	3.68721	3.56997	3.44789	3.53647	3.71774	3.5271	2.35868	2.56444	2.40863	2.06526	2.35647	3.59178	3.6316	3.59783	3.81997	3.56684	3.72121	3.51973	2.28521	1.96556	2.19433	2.29124	3.67199	3.65815	3.63487	3.67306
575.413	575.41	575.415	824.496	822.339	825.626	61	12	15	15	6	13	3.89738	3.72219	3.97076	3.86111	3.79915	4.09968	3.89899	3.99631	3.83533	3.88545	3.86424	3.93832	3.87983	3.85807	3.97489	3.84402	3.84758	3.94744	3.93765	3.84984	3.92504	3.96314	3.77851	3.94207	3.93368	3.92733	3.87304	3.79802	3.93904	3.85307	3.91572	3.92164	3.85012	3.93617	3.932	3.80143	3.8695	3.93873
582.324	582.32	582.329	356.151	355.51	356.663	62	13	15	15	6	13	3.92001	3.96441	3.95012	3.93976	3.91155	3.84196	3.80733	3.82477	3.83562	3.81945	3.82626	3.71616	3.72576	3.81444	3.79305	3.79516	3.71245	3.75587	3.56748	3.64302	3.66565	3.47794	3.55303	3.82566	3.82909	3.87322	3.75724	3.85899	3.87251	3.83066	3.55777	3.41727	3.66351	3.38471	3.98057	3.91593	3.85443	3.8365
582.826	582.82	582.83	356.044	355.509	356.834	61	13	15	14	6	13	3.68425	3.72353	3.63608	3.63456	3.67344	3.41702	3.57603	3.57247	3.53484	3.44212	3.49228	3.455	3.4639	3.57034	3.52118	3.53142	3.49999	3.55544	3.22716	3.40055	3.35382	3.25747	3.35129	3.51655	3.58013	3.61018	3.54185	3.57904	3.57719	3.61103	3.25229	3.35254	3.28499	3.35736	3.66672	3.65263	3.61119	3.51522
583.293	583.28	583.297	274.24	272.484	275.051	55	13	13	13	4	12	3.49702	3.54726	3.61015	3.49178	3.61125	3.54089	3.4611	3.36344	3.42719	3.44198	3.46005	3.42556	3.30483	3.50815	3.46019	3.47599	3.39029	3.48528	3.21236	3.02218	3.1979	3.18946	3.34153	3.53016	3.47627	3.54605	3.35278	3.46923	3.37173	3.43573	2.85673	3.35185	3.08392	3.29712	3.60581	3.47628	3.47883	3.49171
586.66	586.655	586.666	401.372	400.637	402.381	53	12	11	13	6	11	3.56313	3.50999	3.37666	3.32887	3.44951	3.36078	3.46953	3.43619	3.51259	3.41424	3.42997	3.3041	3.31645	3.36323	3.33337	3.36742	3.44264	3.31452	3.06834	3.22562	3.28069	3.17904	3.23307	3.27155	3.4057	3.44946	3.31651	3.42614	3.38687	3.4138	3.32427	3.18183	3.1305	3.16591	3.45261	3.42926	3.32311	3.39493
586.995	586.988	587.002	401.309	400.298	403.679	49	9	10	10	5	13	3.4824	3.43598	3.35721	3.26111	3.42034	3.36759	3.23111	3.37727	3.33155	3.24779	3.27944	3.29259	3.16978	3.30779	3.24074	3.34492	3.23174	3.22602	3.24629	2.99316	3.12035	3.16193	3.21613	3.26396	3.41459	3.41599	3.12006	3.38679	3.39128	3.34908	3.33177	3.09816	3.20728	2.86853	3.46902	3.39255	3.24194	3.33937
591.358	591.354	591.366	279.452	279.119	280.876	61	13	14	15	6	12	3.63551	3.65354	3.60342	3.63761	3.49254	3.4561	3.50449	3.50103	3.52798	3.45647	3.46076	3.34762	3.39618	3.42373	3.38851	3.4458	3.43857	3.40229	3.48016	3.43964	3.48325	3.32847	3.55579	3.48427	3.54116	3.46443	3.51977	3.41732	3.50325	3.46769	3.66618	3.54883	3.5061	3.48151	3.4285	3.48733	3.50465	3.51773
594.217	594.213	594.221	340.865	340.368	341.349	31	10	0	15	2	4	3.77583	3.76592	3.59435	3.58196	3.38852	3.59789	3.38496	3.47827	3.13041	3.11454	3.14033	2.57646	2.94486	1.92225	2.0528	1.91671	2.20056	2.14266	2.25449	2.13186	1.95738	2.09474	2.11083	2.23006	2.16612	1.94593	2.17582	1.66435	2.50161	2.67104	2.5655	2.60451	2.2984	2.92738	3.71156	3.72452	3.71712	3.4912
595.166	595.162	595.179	258.634	258.184	263.987	49	13	1	15	6	13	4.29375	4.34075	4.168	4.24879	4.10526	4.07368	3.97605	4.103	4.00973	4.03506	4.00589	3.94442	4.01237	3.1099	2.14147	2.21684	2.17609	2.20617	2.27903	2.20341	2.46367	2.23696	2.32214	2.2802	2.31715	2.32144	2.20236	2.14679	3.96551	3.9355	3.77952	3.83655	3.46616	3.74007	4.03278	4.04993	4.0405	3.96532
595.167	595.163	595.17	226.383	226.068	226.809	48	13	1	15	6	13	4.19471	3.87844	4.11105	4.0658	3.9953	3.9887	3.94663	4.10225	3.88875	3.6694	3.58567	3.66486	3.73395	3.43959	1.63123	2.17702	1.84375	2.36522	1.61031	2.13076	2.26729	1.9392	1.94748	1.89312	1.88169	2.15795	2.12642	2.0567	3.90447	4.05926	3.9494	3.83624	3.69179	3.78947	3.93774	3.86184	3.76742	3.6926
595.38	595.36	595.386	761.985	752.816	768.893	63	12	15	14	6	13	3.55234	3.5269	3.50831	3.56193	3.72731	3.7543	3.60757	3.57347	3.90324	3.79417	4.13436	3.97619	3.95023	3.75867	3.6178	3.67543	3.72719	3.55386	3.30544	3.36226	3.19508	3.33319	3.36978	3.344	3.48303	3.43362	3.5065	3.81512	3.66146	3.65215	3.49429	3.24572	3.40635	3.34595	3.58388	3.54421	3.64873	3.56366
596.17	596.161	596.179	258.634	258.06	261.713	47	13	0	14	6	13	3.77966	3.78861	3.57151	3.71707	3.59	3.54925	3.44065	3.50819	3.57167	3.43807	3.31025	3.37526	3.44621	2.79354	2.07777	1.72063	2.20079	1.79487	2.18291	1.91147	2.05789	2.14259	2.20976	1.20944	2.20072	1.53622	2.33579	1.89322	3.4089	3.31659	3.2379	3.17822	2.97605	3.2104	3.48874	3.49435	3.53723	3.33332
599.241	599.238	599.245	524.771	524.409	525.073	61	12	15	15	6	13	4.57438	4.39565	4.46288	4.43884	4.39044	3.83492	4.02166	4.09869	4.05723	3.48949	3.39203	3.54511	3.57431	4.01037	3.96062	4.04442	3.73267	3.90068	3.5661	3.76793	3.68799	3.63454	3.62138	3.91849	4.08012	4.03605	3.95124	4.1768	4.03463	3.98766	3.71643	3.54007	3.44396	3.71506	4.30702	4.06593	4.0307	3.9134
599.743	599.739	599.746	524.77	524.406	525.16	62	13	15	15	6	13	4.42281	4.26931	4.35327	4.29473	4.23284	3.70853	3.938	3.94598	3.94757	3.32471	3.36161	3.50789	3.46344	3.91593	3.83973	3.8716	3.62322	3.85407	3.42117	3.66155	3.52656	3.50394	3.49833	3.80568	3.91874	3.94293	3.83024	4.03987	3.91174	3.83993	3.58623	3.37731	3.33107	3.58652	4.15394	3.93449	3.59336	3.74574
600.244	600.234	600.247	524.731	524.445	525.012	55	12	15	12	5	11	4.01208	3.90047	3.97118	3.92081	3.88299	3.38681	3.54917	3.53447	3.61592	3.02457	2.87372	3.02365	2.95278	3.53132	3.46756	3.51543	3.24434	3.46979	3.05721	3.28923	3.21701	3.15537	3.16881	3.3955	3.58839	3.53949	3.42983	3.66549	3.54255	3.50602	3.25599	3.03593	2.9935	3.23715	3.84156	3.517	3.5489	3.4894
601.154	601.135	601.157	280.916	280.438	290.538	48	13	1	14	6	13	4.31289	3.76165	4.18395	4.08687	4.02798	3.97313	3.98149	4.17458	3.95994	3.61243	3.26141	3.61107	3.77565	3.92103	2.22659	2.20984	2.45289	2.29622	2.25604	2.44718	2.23862	2.40916	2.50584	2.04872	2.02177	2.14567	2.46068	2.27518	4.01115	4.19699	4.0334	3.89234	3.68157	3.87773	4.06776	3.90331	3.87748	3.83396
602.157	602.15	602.163	280.921	280.123	281.681	41	13	1	9	6	12	3.79578	3.18867	3.66298	3.57277	3.51638	3.41659	3.47074	3.61435	3.36375	3.05006	2.88155	2.79333	2.99808	3.25939	2.35435	2.24121	2.17297	2.23859	2.40217	2.3645	2.20432	2.1924	2.32697	2.28947	2.26083	2.16311	2.40566	2.39392	3.57239	3.56524	3.48851	3.38733	3.07074	3.32974	3.59358	3.29486	3.31189	3.24285
604.337	604.325	604.356	360.562	359.83	368.809	65	13	14	15	5	13	3.8384	3.84248	3.82595	3.81499	3.86573	3.73893	3.76817	3.70835	3.71444	3.73381	3.65546	3.65884	3.72347	3.69897	3.69351	3.64582	3.64057	3.60011	3.47052	3.43461	3.54098	3.46554	3.44308	3.73761	3.7604	3.74645	3.69852	3.7348	3.74882	3.71471	3.51796	3.44765	3.44521	3.48389	3.74855	3.73654	3.76457	3.77186
604.84	604.831	604.87	360.582	359.83	365.65	72	13	15	14	5	13	3.62304	3.56871	3.59327	3.54009	3.62027	3.43235	3.54169	3.61811	3.48564	3.39558	3.39414	3.41949	3.41251	3.39979	3.47604	3.48494	3.48993	3.52989	3.17289	3.3724	2.60235	3.32388	3.11808	3.47689	3.54291	3.56146	3.45573	3.55598	3.55832	2.88272	3.27181	3.21739	3.17748	3.24908	3.61149	3.49976	3.54468	3.47767
607.216	607.208	607.221	363.289	362.878	363.889	39	9	0	14	6	10	3.77714	3.20888	3.87527	3.45317	3.61627	3.36599	3.58092	3.92614	3.69931	3.22083	3.14862	3.33019	3.30751	2.26243	1.43072	1.82866	1.87788	1.97487	2.07663	2.22907	2.00322	2.38072	1.91324	1.78035	2.21867	1.89499	2.16616	2.02178	3.52579	3.66201	3.39485	3.39705	3.26396	3.44734	3.64654	3.36696	3.52596	3.87134
608.385	608.377	608.389	279.554	278.88	281.939	59	13	13	14	6	11	3.50297	3.33518	3.336	3.3627	3.36351	3.4645	3.3743	3.43383	3.5159	3.3779	3.26167	3.33761	3.32141	3.19544	3.41059	3.1818	3.40027	3.25796	3.3528	3.38512	3.30549	3.1638	3.35857	3.40292	3.45977	3.46085	3.423	3.29584	3.2188	3.2428	3.23032	3.40143	3.1552	3.34801	3.34014	3.3019	3.42097	3.308
610.296	610.291	610.299	158.179	157.356	164.028	44	13	0	14	4	13	4.07916	4.11778	4.12934	4.17111	4.02647	3.48308	3.69224	3.78159	3.71322	3.6154	3.67295	3.62711	3.53971	1.97792	0.889284	2.09927	1.68295	2.11639	1.76822	1.52756	1.89868	1.12978	2.01768	2.10059	1.54055	1.64155	1.86399	1.80887	3.74199	3.6205	2.99699	3.03923	2.64466	2.80579	3.79214	3.74791	3.73399	3.60141
613.198	613.195	613.201	38.2289	37.7174	38.6094	58	13	13	13	6	13	4.1233	4.16193	4.19621	4.19751	4.15233	4.08519	4.01018	3.98753	3.93166	4.00742	4.01977	3.8935	3.93541	4.13081	4.11673	4.1499	4.03289	4.16838	4.03149	3.09385	4.13379	4.11528	3.9757	4.03471	3.96202	4.07396	4.05806	3.20015	4.06845	4.10383	4.04764	4.03985	4.19642	4.05979	4.24478	3.17924	3.99943	4.02301
613.341	613.338	613.344	279.466	279.21	279.807	62	13	15	15	6	13	4.24852	4.24322	4.25967	4.21781	4.27304	4.15419	4.12458	4.10619	4.12117	4.05321	4.06655	4.05218	4.02792	4.07019	4.06388	4.07262	4.06667	4.109	4.16855	4.20426	4.18718	4.13862	4.14564	4.10836	4.07665	4.099	4.11684	4.12313	4.14867	4.12282	4.17885	4.15332	4.19222	4.1859	4.19383	4.14909	4.1426	4.12858
614.201	614.195	614.209	38.3219	37.6059	41.259	57	13	13	12	5	13	3.54299	3.51017	3.70441	3.65587	3.57066	3.52707	3.33272	3.36841	3.25924	3.32826	3.31896	3.25738	3.10501	3.63329	3.44024	3.68851	3.26689	3.64863	3.4645	2.61464	3.58581	3.48579	3.41231	3.33382	3.13244	3.3515	3.33447	2.68636	3.42273	3.51125	3.44426	3.50371	3.57933	3.50628	3.66848	2.21061	3.52767	3.34453
614.344	614.337	614.349	279.495	278.978	282.815	63	13	15	15	6	13	3.65606	3.76327	3.75568	3.71919	3.74782	3.63188	3.62809	3.5992	3.56271	3.51424	3.45207	3.57963	3.38201	3.61993	3.53123	3.44916	3.49311	3.59962	3.58286	3.65967	3.69144	3.63714	3.59179	3.51292	3.46625	3.60738	3.46967	3.5361	3.62507	3.55196	3.81457	3.59104	3.65606	3.68331	3.67244	3.68128	3.67386	3.60189
617.148	617.146	617.151	258.669	258.402	258.974	48	13	1	15	6	13	4.55697	4.59097	4.48502	4.53847	4.43518	4.40985	4.32687	4.39686	4.34223	4.29297	4.29617	4.19045	4.24156	3.76589	2.26401	2.32753	2.5269	2.37403	2.31803	2.18079	2.40965	2.09707	2.39567	2.34642	2.26001	2.3318	2.46355	2.32986	4.30307	4.31505	4.14579	4.1605	3.80914	4.0688	4.3756	4.36331	4.3845	4.2814
618.152	618.148	618.155	258.674	258.397	259.27	47	13	0	15	6	13	4.01725	4.08803	3.94171	4.02643	3.91132	3.87863	3.78562	3.87319	3.78869	3.76778	3.73463	3.72467	3.74537	3.24558	2.20795	2.25341	2.12437	2.33793	2.18768	2.33781	2.48434	2.27199	2.41804	2.41243	2.39272	2.39923	2.2334	2.36219	3.75408	3.77734	3.61047	3.58954	3.21211	3.45703	3.79986	3.83918	3.83749	3.76381
619.148	619.142	619.157	258.67	258.204	259.469	39	11	0	10	5	13	3.49951	3.57763	3.32433	3.50825	3.21752	3.34966	3.19279	3.36343	3.22489	3.23693	3.20868	3.20498	3.15569	2.71823	2.11075	2.0653	2.34734	1.92909	2.38863	2.39739	2.29038	2.32634	2.27811	2.18729	2.27433	2.02324	2.17001	2.35123	3.11298	3.25504	3.1872	3.0709	2.50242	2.80726	3.19057	3.38562	3.24808	3.15363
619.415	619.41	619.421	263.935	263.123	264.296	53	12	12	12	6	11	3.80691	3.86996	3.66566	3.85733	4.25549	3.21787	3.44794	3.26996	3.44514	3.29537	3.31449	3.30788	3.34102	3.68311	3.49275	3.38591	2.33728	3.62188	2.31145	3.57532	3.19859	3.07212	3.17316	3.99413	3.90668	3.66627	2.61416	4.03051	3.88894	3.36465	3.19577	3.4741	3.19383	2.95116	4.34428	3.73652	3.72287	3.53499
619.439	619.436	619.445	822.556	820.597	824.058	62	13	14	15	6	13	3.84777	3.89532	3.87957	3.91675	3.93575	4.13629	3.85074	3.89014	3.88405	3.88049	3.73379	3.92137	3.79249	3.90883	3.98176	3.82444	3.86179	3.89885	3.90289	3.82616	3.87409	3.83404	3.811	3.94837	3.80945	3.84266	3.70676	3.73202	3.88981	3.7942	3.87265	3.83016	3.91852	3.87185	3.8897	3.85579	3.84823	3.98914
620.271	620.259	620.277	243.946	243.073	246.965	42	12	0	15	5	9	3.49814	3.28069	3.30997	3.49672	3.56538	3.51897	3.43092	2.67476	3.21473	3.57386	3.60294	3.52962	3.34567	2.46366	2.44664	2.36779	2.51085	2.41417	2.53497	2.23604	2.3235	2.14468	2.27739	2.26874	2.36449	2.34386	2.1436	2.14149	3.27056	3.38466	3.78578	3.5425	3.83217	3.84941	3.88927	3.49947	2.79049	3.12426
626.35	626.321	626.354	364.717	356.147	365.363	62	13	15	15	6	12	3.72945	3.75704	3.76968	3.73297	3.74333	3.6372	3.61911	3.58892	3.5301	3.45527	3.51148	3.52348	3.54218	3.57341	3.5367	3.61353	3.5587	3.56394	3.38723	3.30272	3.43208	3.28013	3.34356	3.61431	3.65377	3.68777	3.5709	3.70726	3.66837	3.63091	3.41193	3.37562	3.41448	3.3466	3.7631	3.74512	3.42523	3.65622
626.852	626.846	626.876	364.788	364.055	368.948	63	13	12	15	5	12	3.39346	3.54526	3.42223	3.44131	3.47913	3.41386	3.37126	3.38219	3.42375	3.38663	3.20683	3.30747	3.2883	3.41996	3.4208	3.48465	3.34602	3.34424	3.16143	3.02691	3.20303	3.23262	2.98673	3.39561	3.42395	3.42176	3.47497	3.48748	3.40811	3.38987	3.26601	3.06397	3.17689	3.2506	3.45913	3.48384	3.46842	3.36255
630.224	630.219	630.229	38.1771	37.7476	38.6295	54	13	13	12	6	10	3.5364	3.53499	3.57592	3.48349	3.38429	3.585	3.58723	3.56315	3.52858	3.48777	3.31624	3.35285	3.51121	3.65468	3.6366	3.62857	3.57063	3.73473	3.52628	2.46409	3.67777	3.62748	3.49382	3.60237	3.53563	3.64407	3.71194	2.30729	3.55296	3.62643	3.59519	3.57408	3.62039	3.57556	3.44906	2.20887	3.53427	3.59771
637.306	637.301	637.308	904.7	904.331	905.175	62	13	15	15	6	13	3.76167	3.88092	3.92419	3.93115	3.91827	4.22557	4.45468	4.3224	4.36516	4.32556	4.35422	4.37262	4.37678	4.48463	4.34444	4.53266	4.25219	4.4309	3.50433	3.58357	3.83908	3.78917	3.70937	4.26525	4.3206	4.33681	4.37607	4.47711	4.36142	4.58689	3.56842	3.58224	3.81485	3.53041	4.10422	4.30978	4.37739	4.32287
638.242	638.235	638.249	348.566	348.206	349.18	26	10	0	15	0	1	3.4628	3.36816	3.30417	3.35761	3.05979	3.23271	3.10818	3.14933	3.08107	2.91553	2.85468	2.62321	2.83803	2.47065	1.97471	2.50252	2.47898	2.23084	2.45487	2.26089	2.44687	2.35645	2.52634	2.11871	2.48954	2.56855	2.48131	2.40343	2.64893	2.53582	2.58298	2.66774	2.33188	2.83282	3.46379	3.47496	3.42417	3.10099
638.309	638.304	638.315	904.703	904.338	906.525	60	12	15	14	6	13	3.31126	3.3989	3.4022	3.5128	3.49798	3.78676	4.0305	3.88419	3.91368	3.85028	3.94647	3.92341	3.90684	4.04856	3.92085	4.09217	3.82628	3.84012	3.16853	2.70444	3.4043	3.32227	3.2442	3.83365	3.88623	3.8958	3.92484	4.06806	3.9269	4.17565	2.91116	3.12879	3.25671	2.96759	3.67187	3.92484	3.96619	3.89508
639.407	639.402	639.419	760.542	758.069	761.438	62	13	15	14	5	13	3.5532	3.3718	3.46656	3.6023	3.65122	3.47901	3.25505	3.34836	3.69221	3.77148	4.01085	3.97784	3.95769	3.63921	3.55968	3.5507	3.67265	3.54151	3.28572	3.36084	3.39727	3.3312	3.27407	3.21147	3.43152	3.42518	3.29867	3.77761	3.69815	3.44267	3.55836	3.35428	3.41758	3.41967	3.53785	3.40112	3.52764	3.24403
641.18	641.172	641.185	37.9874	37.3646	39.8582	51	11	12	11	6	10	3.36315	3.34934	3.53988	3.39	3.37038	3.25687	3.03567	3.34339	3.33428	3.26387	3.12849	3.25339	3.28441	3.27534	3.15303	3.39645	3.27798	3.41209	3.16381	1.94253	3.38812	3.27011	3.08066	3.08176	3.23961	3.28282	3.20492	2.00771	3.28785	3.32339	3.27411	3.16422	3.46635	3.37004	3.49651	1.69191	3.17736	3.32725
647.433	647.419	647.439	832.392	831.505	833.02	38	13	8	8	1	8	2.90388	3.02501	3.23696	3.03636	3.02759	2.98037	3.07748	3.05469	2.90785	2.95616	3.83195	3.05609	3.30184	2.95004	2.97512	2.92417	3.24105	2.99269	2.14456	1.98577	1.77831	1.74505	1.81312	3.10852	3.19821	3.18162	3.43586	3.19788	3.27458	3.01265	1.91632	2.13435	2.24099	2.23085	3.07398	3.05724	3.30502	3.21896
648.23	648.219	648.239	38.0711	37.275	39.7536	42	10	10	7	6	9	3.33544	3.24646	3.33537	3.38767	3.30353	3.24512	3.3232	2.93638	3.23605	2.85458	3.18695	2.96989	3.27349	3.0881	3.28313	3.23401	3.23305	3.26957	3.23078	2.12744	3.27488	3.21977	3.10821	3.09604	2.98293	2.99701	3.30613	2.09111	3.01555	3.17259	2.80063	3.05657	3.13095	2.92835	3.30989	1.70365	3.21534	3.32649
648.363	648.359	648.381	368.713	368.027	373.2	64	13	15	15	6	12	3.53358	3.6162	3.6443	3.60104	3.64585	3.3829	3.34086	3.48129	3.44676	3.46199	3.37054	3.52926	3.45319	3.44457	3.50488	3.56594	3.38102	3.49821	3.19248	3.20324	3.31689	3.24816	3.16823	3.49204	3.52805	3.35972	3.41854	3.56292	3.51231	3.48045	3.30481	3.40727	3.37582	3.19177	3.62994	3.62	3.53497	3.53998
652.411	652.392	652.421	288.375	287.844	289.977	53	10	15	10	4	12	3.25092	3.17088	3.32707	3.20164	3.1981	3.30058	3.07122	3.25418	2.90782	3.0031	3.05563	2.89819	3.12729	2.93501	3.07797	3.11939	3.24475	2.88513	3.07897	3.16248	2.9786	2.88679	3.06574	3.20304	3.32151	3.27059	3.26798	3.10683	3.26227	2.91797	3.1544	3.06061	2.97237	3.13283	3.05545	3.09364	3.15511	3.20931
657.366	657.364	657.378	288.461	288.015	293.262	63	13	15	15	6	13	4.014	3.98583	3.98136	4.01614	4.04801	3.88217	3.80783	3.84126	3.83739	3.83473	3.76639	3.825	3.79039	3.836	3.80614	3.82919	3.67617	3.8284	3.92055	3.91478	3.92203	3.89275	3.83123	3.85211	3.81023	3.83887	3.86221	3.87089	3.89553	3.84504	3.93081	3.89951	3.92138	3.92838	3.96344	3.89833	3.87977	3.8914
658.369	658.363	658.375	288.414	287.922	288.854	62	13	15	15	6	13	3.4291	3.53565	3.45705	3.46544	3.52731	3.31534	3.28213	3.20752	3.23997	3.28559	3.24292	3.30081	3.19262	3.30432	3.24927	3.24463	3.32738	3.17866	3.27944	3.2765	3.44298	3.35429	3.35978	3.28321	3.20868	3.34124	3.41063	3.41318	3.39932	3.24282	3.43127	3.44763	3.30598	3.46561	3.40935	3.40782	3.37511	3.27886
659.288	659.284	659.293	904.731	904.365	905.511	61	13	15	14	6	13	3.61603	3.79994	3.81765	3.86559	3.85108	4.14363	4.3547	4.21339	4.24249	4.21061	4.25295	4.24456	4.25496	4.38342	4.24775	4.42902	4.15038	4.31135	3.47867	3.56436	3.74064	3.72866	3.58299	4.15762	4.22777	4.25154	4.27381	4.38762	4.24988	4.53345	3.468	3.54574	3.67604	3.27772	4.00705	4.25108	4.27811	4.2076
660.29	660.285	660.295	904.725	904.021	905.362	60	13	14	15	5	13	3.25529	3.28382	3.32688	3.41463	3.39328	3.75022	3.94906	3.73169	3.79924	3.82164	3.73524	3.81479	3.83399	3.95441	3.82199	4.01003	3.72832	3.8912	3.15078	3.11611	3.22463	3.15076	3.04589	3.71977	3.81801	3.82099	3.80586	3.95183	3.76459	4.07309	3.10078	3.08043	3.22304	2.89188	3.55862	3.78233	3.8168	3.81496
660.455	660.449	660.461	340.978	340.188	341.707	51	13	11	12	5	10	3.56467	3.56738	3.41801	3.43868	3.72332	3.2922	3.28943	3.12807	3.25284	3.13543	3.2206	3.09686	3.08268	3.39162	3.13649	2.96985	2.50113	3.41922	2.45462	3.01123	2.62959	2.61798	3.05856	3.47951	3.47393	3.39937	2.57631	3.52858	3.37223	3.30789	3.03815	3.28631	3.13793	3.00751	3.85127	3.3634	3.25917	3.41113
660.958	660.943	660.966	340.939	340.527	344.151	47	10	9	10	6	11	3.3881	3.48338	3.33118	3.45183	3.5301	2.90944	3.22797	3.14082	3.04814	3.01312	2.98059	2.90276	2.88736	3.2831	2.98568	3.00722	1.88174	3.33763	1.94276	2.89451	2.38776	2.63761	2.77365	3.47889	3.40037	3.2927	2.0299	3.51457	3.16772	3.18485	2.8267	2.86313	2.95241	2.59258	3.83252	3.11246	3.11726	3.205
663.429	663.425	663.433	738.642	738.235	739.328	46	13	10	11	2	10	3.6003	3.64901	3.70417	3.55818	3.57769	3.54615	3.50562	3.60656	3.56684	3.42722	4.2264	3.71621	3.6768	3.53012	3.54101	3.50329	3.71259	3.53998	2.27282	2.52522	2.22024	2.02051	2.30299	3.64341	3.66406	3.64603	3.80054	3.56342	3.71241	3.50377	2.11999	2.16222	2.27012	2.04984	3.63198	3.66575	3.60878	3.67863
663.465	663.461	663.468	820.376	818.919	821.501	61	13	14	15	6	13	3.7184	3.78576	3.8357	3.72307	3.82073	4.23888	3.81803	3.8063	3.77637	3.69717	3.70069	3.73543	3.86545	3.73832	3.84086	3.8165	3.6689	3.81213	3.82313	3.73911	3.75582	3.7968	3.68897	3.80654	3.78415	3.83701	3.70806	3.75807	3.88345	3.7086	3.79995	3.77468	3.83717	3.76284	3.86524	3.80852	3.83062	3.9314
664.235	664.228	664.241	229.084	228.858	230.091	40	13	0	10	5	12	4.20999	4.05493	4.12828	4.04399	4.00137	3.37834	3.75123	3.66784	3.6698	3.62316	3.59909	3.68682	3.71529	1.95427	1.88544	1.87981	1.73975	1.99288	1.89324	1.66751	1.36661	1.78789	0.974917	2.23788	2.10512	1.78048	1.84366	1.54486	3.98442	3.79119	3.57471	3.04533	2.82966	3.17757	3.62811	3.7728	3.87391	3.29074
667.238	667.224	667.244	229.125	228.531	230.779	44	13	0	12	6	13	4.21508	4.10169	4.18023	4.09303	4.07288	3.67398	3.83624	3.8	3.80862	3.6992	3.65972	3.7497	3.75532	2.20263	2.09101	0.514034	1.67055	1.83713	1.98412	1.82431	1.72911	1.29868	1.73458	1.92916	1.8759	2.11646	1.48207	2.0107	4.00539	3.78994	3.65787	3.04381	3.19991	3.43754	3.82788	3.91675	3.91149	3.53056
669.228	669.22	669.235	229.086	228.562	230.43	31	13	0	7	3	8	3.61132	3.45944	3.48353	3.46412	3.31964	3.04889	3.29568	3.19666	3.25047	3.15864	3.2293	3.3052	3.29355	1.87989	2.2291	1.73171	1.72343	1.96528	2.18572	1.38498	1.95101	1.43092	1.72911	1.96546	2.10284	2.04616	2.06917	1.53643	3.18055	3.22627	3.11188	2.84668	2.91575	2.98283	3.09364	3.28145	3.38231	3.03354
670.377	670.372	670.401	372.718	371.675	376.707	65	12	13	14	6	12	3.55956	3.54654	3.49727	3.52561	3.52403	3.32605	3.2941	3.31795	3.42467	3.46187	3.44336	3.36309	3.27905	3.31919	3.29672	3.32247	3.31329	3.36752	3.11992	3.06694	2.84995	3.07947	3.216	3.5075	3.35105	3.27538	3.30979	3.31457	3.39168	3.32382	3.29581	3.21945	3.21157	3.13959	3.40194	3.51978	3.4875	3.39183
670.878	670.874	670.905	372.55	371.675	376.85	47	8	11	9	6	11	2.80646	3.4487	3.28694	3.0468	3.33447	3.22858	3.17739	3.31537	2.76878	3.20224	3.21543	3.27673	3.26409	2.91753	3.15461	3.10832	3.18852	3.1071	2.87825	3.1178	2.74678	2.68175	2.97712	3.25595	3.11979	3.18738	3.06736	3.25411	3.1829	3.2301	3.02525	3.00584	3.07927	2.9606	3.30646	3.22371	3.33468	3.14789
679.119	679.111	679.129	258.665	258.094	259.207	35	10	0	10	2	13	3.30592	3.38773	3.38924	3.34038	3.14608	3.29476	3.28945	3.32719	3.11466	2.96392	2.96414	2.91069	2.94037	2.5678	1.59943	1.67368	1.37284	1.32705	1.39694	0.507639	1.66757	1.42533	2.1209	1.81833	1.74259	1.75042	1.98087	1.63838	2.98459	3.20824	2.94734	3.07337	2.70581	2.8344	3.01878	3.26171	3.23982	3.1004
679.512	679.505	679.519	317.226	316.471	318.192	41	11	7	10	6	7	3.16646	2.91206	2.98197	3.06274	3.39404	2.82181	2.76836	2.73464	2.97761	2.99075	3.00249	2.93782	2.98978	2.81235	3.17866	3.09614	2.04494	2.95406	1.78282	2.93873	2.8419	2.9918	2.81527	2.85617	3.14842	3.07572	2.03139	3.01182	3.15608	2.95181	2.78326	2.59865	2.98655	2.84445	3.09103	2.95498	2.98671	2.80638
683.208	683.204	683.212	229.24	228.847	230.43	47	13	0	15	6	13	4.19066	4.14979	4.16326	4.17219	4.10753	3.83421	3.93219	3.95971	3.85349	3.90367	3.87653	3.91123	3.91213	1.94091	1.52766	1.86806	1.98992	1.74496	1.61405	2.02588	1.84157	1.66768	1.66114	1.753	1.91322	2.11423	2.16909	1.95916	4.10194	3.95748	3.8083	3.63583	3.38695	3.64237	3.98333	4.00202	4.0468	3.7515
684.881	684.876	684.884	451.496	451.11	451.903	62	13	15	15	6	13	3.62622	3.72096	3.71234	3.73412	3.71762	3.71112	3.70404	3.70892	3.74267	3.66478	3.68766	3.6491	3.60536	3.68687	3.75174	3.71886	3.70896	3.65174	3.67952	3.64375	3.66882	3.63883	3.65672	3.6958	3.70653	3.62005	3.71651	3.72307	3.69027	3.67709	3.64601	3.60074	3.63372	3.65563	3.65267	3.69867	3.70482	3.64811
685.884	685.876	685.893	451.476	450.98	452.284	54	11	12	15	4	12	3.25762	3.23633	3.23744	3.26449	3.05226	3.29694	3.13764	3.28249	2.94784	3.20364	3.0435	3.11545	3.1313	3.16919	3.32466	3.26347	3.24647	3.25026	3.13893	3.09143	3.19431	3.14427	3.0846	3.20349	3.12003	3.19213	3.31867	3.22249	3.26293	3.20456	3.16885	3.16358	3.16993	3.00993	3.13706	3.22793	3.11856	3.18226
686.876	686.872	686.879	451.526	451.197	451.885	62	13	15	15	6	13	3.82479	3.85028	3.76752	3.8204	3.81261	3.81163	3.77012	3.81423	3.82549	3.65415	3.78819	3.7446	3.73273	3.85373	3.7918	3.76938	3.7968	3.83164	3.77722	3.76348	3.77431	3.70805	3.76909	3.82105	3.79094	3.82406	3.80568	3.75301	3.77273	3.79512	3.70737	3.75271	3.76574	3.77227	3.71315	3.79497	3.77851	3.84488
687.879	687.869	687.886	451.473	450.748	451.938	59	12	15	15	5	12	3.24812	3.28098	3.22039	3.32694	3.31183	3.22859	3.18528	3.27553	3.23376	3.13831	3.1764	3.20368	3.04201	3.28986	3.27442	3.33409	3.34819	3.31516	3.28592	3.0633	3.23007	3.09438	3.088	3.13243	3.33653	3.2698	3.30235	3.35117	3.3241	3.27418	3.22634	3.15471	3.2099	3.21594	3.34355	3.23686	3.36358	3.18567
688.873	688.869	688.877	451.461	451.085	451.849	62	13	15	15	6	13	3.60822	3.63017	3.6146	3.54255	3.6272	3.5609	3.62132	3.66338	3.62061	3.57652	3.62296	3.56276	3.52067	3.64908	3.49704	3.61091	3.57672	3.48496	3.53624	3.60901	3.55534	3.58741	3.58418	3.60657	3.46889	3.55209	3.59742	3.63676	3.63666	3.61659	3.51406	3.49079	3.61771	3.52662	3.55247	3.64687	3.58782	3.61748
692.389	692.381	692.394	376.303	375.468	377.232	50	13	13	9	4	11	3.42843	3.37717	3.4837	3.37509	3.41343	3.29882	3.21127	3.26136	3.17852	3.28634	3.09509	3.21346	3.04025	3.25803	3.27029	3.09495	3.29875	3.27786	2.92587	2.85088	3.04094	2.94613	3.06963	3.28154	3.27677	3.4347	3.32574	3.28009	3.33231	3.18778	3.09939	2.95738	2.96005	2.96133	3.39537	3.34227	3.21111	3.1611
698.863	698.86	698.868	451.552	451.197	451.862	62	13	15	15	6	13	3.80527	3.87942	3.85124	3.77812	3.839	3.8555	3.85267	3.90413	3.83822	3.74008	3.77437	3.71235	3.73085	3.83429	3.82684	3.88539	3.78507	3.86404	3.81013	3.75769	3.78718	3.7861	3.78933	3.83656	3.77149	3.89469	3.85254	3.81068	3.84199	3.85579	3.74269	3.75412	3.78676	3.77107	3.82874	3.81071	3.83382	3.83996
699.181	699.171	699.186	229.144	228.89	230.091	32	13	0	8	3	8	3.55647	3.42148	3.51752	3.53604	3.50868	3.21167	3.3102	3.25656	3.10262	3.20619	3.23989	3.30455	3.26864	1.53627	2.15597	1.89315	1.97626	1.45181	1.64826	1.50074	1.86016	1.51006	2.11981	1.89129	2.10741	1.99745	1.72903	1.88194	3.43621	3.22092	3.16668	2.92378	2.80441	3.03057	3.25696	3.37345	3.39541	3.03331
699.866	699.858	699.874	451.537	450.395	452.343	58	12	14	14	5	13	3.17586	3.33452	3.15683	3.23803	3.23604	3.33705	3.1594	3.18153	3.29989	3.19435	2.99332	3.28747	3.18479	3.33117	3.2645	3.30564	3.23248	3.28903	3.25017	3.20424	3.24385	3.12622	3.07021	3.29768	3.27875	3.35488	3.21482	3.10521	3.10501	3.24361	3.08005	3.28813	3.22544	3.14598	3.24088	3.2876	3.17562	3.2442
700.86	700.857	700.863	451.539	451.261	451.915	62	13	15	15	6	13	4.10878	4.11233	4.10088	4.1102	4.13528	4.11894	4.12598	4.10761	4.13779	4.08903	4.06503	4.0588	4.08908	4.15849	4.1634	4.13525	4.12357	4.15709	4.072	4.03391	4.03846	4.05093	4.08696	4.12259	4.12093	4.11101	4.14881	4.13657	4.12555	4.13798	4.04032	4.02686	4.06102	4.06215	4.09678	4.15432	4.08131	4.11535
701.393	701.389	701.396	296.677	296.144	296.99	61	13	14	15	6	13	3.75828	3.81674	3.77919	3.75988	3.70584	3.68083	3.56265	3.61633	3.58023	3.6493	3.6304	3.58306	3.54968	3.54582	3.52602	3.54326	3.53067	3.5275	3.59619	3.62279	3.60559	3.57464	3.57985	3.64552	3.57123	3.56481	3.56301	3.60073	3.64708	3.57038	3.65532	3.60262	3.61869	3.61481	3.71338	3.62927	3.52946	3.60383
701.493	701.49	701.497	317.394	316.81	317.648	56	13	12	14	6	11	4.03813	3.89379	3.91941	3.93314	4.26959	3.84659	4.01518	3.77317	3.881	3.9319	3.90126	3.7523	3.76458	3.73125	4.14671	4.04472	2.55781	3.99117	2.35109	3.93349	3.90516	3.88314	3.75758	3.86746	4.2759	4.01547	2.82847	4.03087	4.10974	3.90166	3.75441	3.65757	3.91633	3.76954	4.01048	3.95402	4.08443	3.90834
701.863	701.859	701.866	451.496	451.011	451.806	62	13	15	15	6	13	3.51994	3.47127	3.57319	3.62198	3.51933	3.57045	3.54625	3.58133	3.52765	3.423	3.4791	3.468	3.48421	3.57922	3.59241	3.56565	3.53944	3.528	3.49864	3.50599	3.47355	3.44948	3.47262	3.49391	3.5536	3.52995	3.58878	3.53709	3.53235	3.60374	3.44352	3.49208	3.49266	3.39759	3.50217	3.44479	3.57659	3.52134
702.496	702.49	702.501	317.301	316.87	317.789	56	13	12	14	6	11	3.61283	3.52921	3.41398	3.57178	3.86403	3.39967	3.66246	3.39505	3.54636	3.54413	3.55726	3.39017	3.38716	3.33492	3.74473	3.56771	2.50763	3.47402	2.2079	3.52515	3.51107	3.49801	3.32177	3.37564	3.89886	3.57882	2.52763	3.60141	3.73851	3.45623	3.30468	3.1936	3.27613	3.38977	3.64116	3.62187	3.7013	3.51885
702.858	702.854	702.861	451.518	451.085	451.85	62	13	15	15	6	13	4.06721	4.07197	4.04376	4.04508	4.03844	4.05938	4.06517	4.07097	4.08762	4.01487	3.99695	3.9797	3.98942	4.08895	4.07982	4.05219	4.0592	4.07019	4.03002	4.0119	4.00971	3.9636	3.96441	4.05124	4.04451	4.08552	4.08382	4.06732	4.04291	4.11434	3.96808	3.98267	3.97099	3.99118	4.08082	4.06169	4.05603	4.05976
703.86	703.855	703.876	451.512	450.927	454.037	63	13	15	15	6	13	3.43148	3.49122	3.48287	3.49241	3.5189	3.48501	3.33156	3.55505	3.43121	3.42268	3.45061	3.2796	3.34572	3.52356	3.25631	3.49574	3.37457	3.38934	3.33821	3.41571	3.32963	3.38899	3.33954	3.50666	3.44372	3.47842	3.42535	3.45688	3.45844	3.38471	3.22269	3.36162	3.41531	3.36682	3.47664	3.45351	3.49257	3.53297
704.856	704.851	704.862	451.545	451.245	451.938	62	13	15	15	6	13	3.67111	3.7525	3.7202	3.73988	3.72959	3.74801	3.73658	3.74779	3.75778	3.69731	3.70712	3.63377	3.58471	3.80522	3.76359	3.79995	3.76778	3.76159	3.68504	3.67629	3.67289	3.68257	3.64119	3.77068	3.72872	3.70478	3.77937	3.73504	3.77275	3.75564	3.67247	3.63972	3.65312	3.71501	3.74084	3.74718	3.78459	3.73734
706.855	706.848	706.863	451.525	450.891	452.427	55	10	15	14	5	11	3.22583	3.15088	3.26012	3.2781	3.26301	3.20793	3.19815	3.2091	3.21252	2.96403	3.24572	3.20941	3.25663	3.22241	3.25031	3.22879	3.27303	3.28472	3.18189	3.13989	3.1653	3.19912	3.16781	3.17351	3.15999	3.3346	3.21729	3.15083	3.30514	3.30668	3.21836	3.13673	3.00501	3.20576	3.22814	3.16806	3.09928	3.18459
707.252	707.247	707.258	176.399	175.849	178.926	40	12	0	13	2	13	3.87892	3.91565	3.80017	3.83913	3.65893	3.44109	3.39777	3.54768	3.37731	3.49314	3.49736	3.36577	3.20696	2.36247	2.009	2.17104	2.1662	2.12413	2.25912	1.97487	2.07053	1.85187	1.84362	2.1961	2.36278	1.76053	2.20505	2.12	3.02481	2.87583	2.87842	2.82862	2.86208	2.90495	3.31873	3.23224	3.16028	3.09352
707.454	707.442	707.461	737.573	735.903	739.13	46	13	10	10	2	10	3.48537	3.4662	3.51938	3.43005	3.15215	3.43339	3.14401	3.53794	3.37557	3.32484	4.06115	3.54618	3.50547	3.33881	2.80012	3.2238	3.57941	3.47249	2.37669	2.36886	2.3924	2.39615	2.32477	3.46926	3.49597	3.53735	3.58811	3.4339	3.59141	3.3752	2.38882	2.36886	2.46951	2.23846	3.32717	3.22038	3.5008	3.53656
707.491	707.487	707.495	818.241	816.091	819.652	57	12	12	15	5	13	3.60948	3.66887	3.69453	3.69243	3.72074	4.04742	3.68923	3.62028	3.76572	3.50353	3.60393	3.6568	3.48882	3.57394	3.56282	3.67897	3.60196	3.52984	3.69315	3.64281	3.64636	3.62794	3.55461	3.6472	3.72212	3.6342	3.67361	3.69072	3.60478	3.55864	3.60104	3.65712	3.65054	3.72901	3.63633	3.62434	3.76934	3.71504
708.493	708.487	708.502	818.075	815.378	819.79	36	7	9	5	6	9	2.90512	3.26135	3.19828	2.98472	3.12542	3.63166	3.25138	2.88131	2.93728	2.76107	3.25334	3.25736	3.23533	3.26023	3.22551	3.23932	3.22482	3.28431	3.0738	3.20137	3.25318	3.21207	3.1874	3.23474	3.06859	2.967	2.74317	3.15222	3.25432	3.14392	2.91194	3.18823	3.27032	3.0974	3.29838	3.12252	3.34965	3.23381
714.214	714.208	714.224	38.0204	37.3799	39.9843	49	13	11	10	5	10	3.33921	3.43863	3.2362	3.34986	3.17433	3.30648	3.02035	3.14508	3.16135	3.22616	3.23228	3.0646	3.21176	3.2108	3.17403	3.19203	3.25369	3.31683	3.16762	2.03401	3.31498	3.24068	3.13829	3.15998	3.18411	3.20221	3.24874	2.32496	3.21092	3.25462	3.30433	3.16636	3.3609	3.2746	3.39267	2.18653	3.19803	3.21048
722.206	722.202	722.211	38.022	37.3799	38.5158	58	13	13	13	6	13	3.71732	3.7779	3.78653	3.7836	3.6836	3.56051	3.62976	3.54934	3.50578	3.62886	3.56165	3.5228	3.62859	3.73558	3.62371	3.72788	3.66521	3.72322	3.57574	2.56534	3.77655	3.56682	3.56077	3.51969	3.43099	3.63531	3.62249	2.69648	3.58831	3.67007	3.63724	3.62652	3.73351	3.63201	3.84688	2.41519	3.47907	3.56953
723.215	723.185	723.227	37.7841	30.4794	38.5875	48	9	13	10	6	6	3.35944	3.24679	3.29311	3.29412	3.07976	3.32455	3.26522	3.05011	3.16355	3.08454	3.16672	3.0258	3.06482	3.37532	3.68525	3.06478	3.18145	3.30302	3.04136	3.0838	3.19862	3.2843	3.17706	3.7604	3.68768	3.68174	3.60901	3.39859	3.07513	3.08448	3.11825	3.03157	3.26718	3.2534	3.23805	3.03196	3.06432	2.94009
741.224	741.218	741.227	226.585	226.028	227.099	44	13	0	13	6	12	3.88817	3.56193	3.73887	3.69421	3.5458	3.51833	3.56512	3.69794	3.49717	3.24309	3.16504	3.25542	3.31484	2.98929	1.71508	1.97004	1.91862	1.57284	2.06159	1.68601	1.6769	1.73987	1.97635	1.95578	1.95901	1.85798	1.97635	2.01064	3.51642	3.66363	3.30377	3.40077	3.19439	3.37128	3.53174	3.33587	3.328	3.31744
745.418	745.411	745.427	304.316	303.604	304.986	62	13	15	15	5	13	3.51455	3.51466	3.53972	3.5027	3.56939	3.4411	3.22395	3.34588	3.33197	3.24045	3.46092	3.36139	3.30453	3.32594	3.28493	3.20908	3.2546	3.29313	3.1885	3.33254	3.37239	3.1988	3.30976	3.26481	3.27644	3.41866	3.35173	3.41216	3.43644	3.34844	3.38581	3.36759	3.29762	3.36555	3.53899	3.48494	3.44152	3.41564
763.207	763.203	763.214	226.563	226.16	226.87	49	13	1	15	6	13	3.97003	3.6397	3.86997	3.8714	3.78554	3.70763	3.68072	3.83367	3.63624	3.38303	3.35077	3.39809	3.5244	3.09956	2.28798	1.9255	2.14363	2.25343	2.1601	1.86809	2.03554	1.6707	1.90056	1.43073	1.93248	1.95731	1.97789	2.03697	3.66411	3.85532	3.54378	3.55703	3.50137	3.53971	3.68466	3.64601	3.54373	3.51113
764.209	764.202	764.219	226.537	225.861	227.375	40	13	0	9	6	12	3.5688	3.31401	3.47384	3.37929	3.2753	3.17269	3.22556	3.32905	3.28171	2.99788	2.76493	2.9617	2.8951	2.68324	1.58063	1.88729	1.73721	1.98382	0.958933	1.75558	1.79721	1.92568	2.14129	1.69786	1.61053	1.89859	1.80401	2.10648	3.22191	3.42394	3.2238	3.06459	3.07486	3.0364	3.29448	3.16091	3.16976	2.85997
774.262	774.256	774.275	38.0731	37.313	42.0068	33	7	9	5	6	5	2.87045	2.85682	3.03174	3.00964	3.12312	3.00511	2.92269	2.9661	3.11568	3.07417	3.16368	3.02553	2.96791	3.15498	3.07053	3.1691	3.03312	3.2095	3.22433	2.22912	3.09777	3.02559	3.06489	3.12114	2.94455	3.13077	3.00004	1.98558	3.0137	3.16463	3.11034	3.20733	3.20836	2.90936	3.06318	2.14245	2.87691	0.585944
775.253	775.244	775.259	38.2863	37.6059	38.6094	55	13	13	12	5	12	3.69358	3.63872	3.77603	3.75626	3.65014	3.58753	3.65254	3.54878	3.48748	3.39903	3.55602	3.25455	3.60764	3.71064	3.59414	3.65867	3.64276	3.71002	3.58039	2.51919	3.65505	3.62633	3.486	3.3769	3.44487	3.63112	3.72668	2.77712	3.49672	3.60985	3.47672	3.6088	3.7052	3.55042	3.7383	2.54877	3.41649	3.58772
789.444	789.437	789.451	311.487	310.703	312.253	56	12	15	14	5	10	3.46572	3.26912	3.33662	3.30768	3.36546	3.21738	3.06432	3.14981	3.23023	3.17503	3.09091	3.05796	3.12179	3.04224	3.07846	3.00926	3.06808	2.98148	3.05891	3.01794	2.98838	3.07519	3.14536	3.16572	2.97415	3.11229	3.16242	3.18646	3.10377	3.13532	2.99956	3.07028	3.14549	3.03168	3.29625	3.25655	3.21559	3.21838
792.276	792.257	792.282	38.4424	37.7174	48.1939	54	12	13	9	6	12	3.56728	3.39392	3.56449	3.52205	3.49504	3.62577	3.48107	3.46785	3.48206	3.24514	3.37018	3.42217	3.56827	3.55697	3.57385	3.4504	3.55835	3.57526	3.27171	2.25348	3.42002	3.4653	3.35071	3.49527	3.26299	3.30418	3.54234	2.14574	3.49858	3.32462	3.44371	3.34823	3.4036	3.386	3.54106	2.16311	3.44224	3.4763
795.191	795.177	795.197	380.312	369.637	380.951	34	13	0	11	1	7	4.02579	3.91514	3.54794	3.63782	2.81024	3.42721	3.47566	3.57545	2.7367	3.12408	3.1762	3.53395	3.0879	0.597008	1.65472	1.46217	1.93591	0.479775	0.536063	0.517716	1.42535	0.596998	0.6003	0.925607	0.592173	1.37271	1.99294	1.43092	0.488037	1.33363	2.04744	2.18747	1.67074	2.56305	2.92872	2.5406	2.98982	2.88784
795.335	795.328	795.344	492.499	492.037	493.24	58	13	14	13	6	12	3.85016	3.7269	3.70681	3.97589	3.75716	3.29916	3.2233	3.16925	3.16676	3.29711	3.02329	3.64353	3.60228	3.06786	3.18284	3.12307	3.55835	3.38359	3.44341	3.45736	3.32269	3.30534	3.24345	3.01456	3.33558	3.0761	3.48709	3.87433	3.75414	3.16192	3.60349	3.21637	3.07015	3.3295	3.61864	3.36234	3.21839	3.21165
795.336	795.332	795.339	524.849	524.406	525.073	62	13	15	15	6	13	4.90475	4.80707	4.84319	4.82967	4.7728	4.50855	4.5617	4.56113	4.58014	4.33448	4.29737	4.35646	4.32899	4.55833	4.49618	4.52298	4.42246	4.47492	4.30622	4.34796	4.33053	4.30587	4.31531	4.53121	4.59768	4.59225	4.56943	4.65183	4.59915	4.51321	4.36351	4.30184	4.26725	4.31453	4.73934	4.61623	4.57052	4.54623
796.339	796.335	796.341	524.838	524.406	525.073	62	13	15	15	6	13	4.60564	4.53576	4.51989	4.50949	4.47239	4.22289	4.26527	4.27398	4.2663	3.99142	3.95973	4.03664	4.02202	4.22811	4.17834	4.204	4.09058	4.17327	4.01208	4.08366	4.01435	4.02982	3.9868	4.23701	4.28779	4.26922	4.25063	4.32968	4.30248	4.17845	4.05998	4.00462	3.95663	4.04957	4.42771	4.3053	4.27391	4.24591
797.341	797.334	797.348	524.861	524.409	525.304	62	13	15	15	6	13	4.10434	3.96595	3.94013	3.97529	3.95068	3.68542	3.71257	3.76647	3.65426	3.49345	3.45608	3.52395	3.46832	3.73788	3.66291	3.66967	3.59272	3.65918	3.43689	3.50699	3.5063	3.52675	3.5003	3.71611	3.7743	3.77358	3.70009	3.84008	3.75265	3.67289	3.52868	3.49415	3.3924	3.51314	3.90223	3.72394	3.73331	3.71352
811.308	811.304	811.314	525.112	524.077	525.868	62	13	15	15	6	13	3.90439	3.89285	3.89552	3.82578	3.80795	3.65095	3.71391	3.61244	3.72614	3.60024	3.48733	3.55898	3.45787	3.63857	3.58372	3.6654	3.50661	3.62147	3.4861	3.53575	3.43166	3.40516	3.49036	3.59749	3.73649	3.77085	3.69179	3.69267	3.72627	3.68826	3.24123	3.38761	3.42364	3.20623	3.76692	3.76502	3.70766	3.6913
812.311	812.297	812.32	525.07	524.018	538.067	55	13	12	13	4	12	3.50655	3.4358	3.62404	3.51393	3.47732	3.288	3.26276	3.27209	3.35865	3.23709	2.99336	3.12024	3.27738	3.26889	3.30464	3.34887	3.04614	3.11165	3.17986	3.17092	3.10545	3.19106	3.12192	3.29513	3.50954	3.15988	3.38127	3.49099	3.40839	3.27906	3.24295	3.12171	3.16024	3.05144	3.52556	3.17254	3.4211	3.08482
857.305	857.299	857.311	524.78	524.373	525.178	55	11	14	13	6	11	3.80939	3.61988	3.69537	3.72234	3.64623	3.27049	3.32526	3.30628	3.32211	2.88353	2.84347	2.90284	2.9196	3.32969	3.30416	3.28609	3.15138	3.26825	3.0239	3.12906	3.0031	2.97008	2.92988	3.20428	3.39714	3.36944	3.16468	3.47875	3.34235	3.2355	2.96033	2.97277	2.86902	3.03816	3.64737	3.29752	3.36157	3.29356
873.305	873.292	873.313	37.9492	37.1616	40.4218	55	13	12	13	5	11	3.77509	3.50872	3.50043	3.47734	3.48245	3.62433	3.60136	3.49872	3.37656	3.32476	3.4464	3.4205	3.37797	2.95094	3.41183	3.51107	3.50895	3.45232	3.24264	2.43113	3.42936	3.31571	3.25857	3.5811	3.40748	3.54608	3.65386	2.22149	3.52871	3.44783	3.46864	3.34593	3.26971	3.29303	3.50351	2.28572	3.50353	3.52186
875.256	875.244	875.265	37.9868	37.2281	38.7438	57	12	13	13	6	12	3.58412	3.5676	3.64444	3.49466	3.57303	3.42029	3.43727	3.39047	3.18954	3.34862	3.41532	3.20194	3.21559	3.4028	3.42941	3.38532	3.42908	3.47186	3.36321	2.37576	3.50441	3.37794	3.25994	3.36743	3.23749	3.46204	3.52397	2.417	3.18401	3.28317	3.27091	3.41384	3.49416	3.39796	3.65791	2.43066	3.40906	3.37027
875.77	875.763	875.777	38.0049	37.3669	38.7566	57	13	13	13	6	12	3.74035	3.67737	3.62934	3.65496	3.667	3.62339	3.57136	3.52292	3.38387	3.41446	3.42587	3.19704	3.27043	3.56676	3.49616	3.63481	3.50892	3.60681	3.48581	2.46953	3.61945	3.43302	3.31246	3.48595	3.44797	3.52585	3.60643	2.24285	3.17305	3.53965	3.37008	3.43536	3.50879	3.45868	3.68208	2.35688	3.41553	3.4817
876.271	876.251	876.281	37.9633	37.4106	42.2696	47	9	12	11	6	9	3.40043	3.49132	3.43299	3.54392	3.38911	0.485589	3.33946	3.2251	0.521994	2.56625	0.511072	0.572272	3.14221	3.43715	3.36522	3.2158	3.29522	3.46665	3.1975	2.01892	3.39552	3.40036	3.12009	0.580081	3.26881	3.31969	3.40124	2.21344	3.3266	3.4005	3.24373	3.27239	3.36472	3.29457	3.3605	1.87392	0.480377	3.13731
919.294	919.278	919.299	38.2644	37.475	41.88	55	13	13	13	6	10	3.73856	3.73934	3.687	3.67413	3.65125	3.59679	3.58053	3.45076	3.49904	3.53418	3.46389	3.53092	3.37186	3.65186	3.5835	3.5494	3.41055	3.6595	3.16241	2.4344	3.62848	3.65444	3.27628	3.44676	3.4077	3.57525	3.58472	2.38441	3.5086	3.54798	3.50043	3.64539	3.63277	3.59906	3.66498	2.31791	3.43294	3.52309
936.32	936.309	936.326	38.07	37.3451	39.2829	51	11	11	11	6	12	3.48236	3.33854	3.35757	3.1332	3.39838	3.38033	3.4001	3.38707	3.10546	3.29834	3.3171	3.26689	3.36742	3.40976	3.38743	3.49176	3.49931	3.45608	3.40419	2.3171	3.46369	3.41875	3.18046	3.4407	3.42017	3.47654	3.54037	2.47266	3.33333	3.36379	3.28663	3.3078	3.39093	3.37814	3.29023	2.15289	3.24276	3.25027
954.33	954.317	954.342	38.0715	37.3799	41.104	58	13	12	13	5	13	3.50071	3.315	3.43187	3.39261	3.32992	3.44292	3.3876	3.30236	3.20196	3.25866	3.3479	3.24844	3.22318	3.30526	3.34014	3.33192	3.31253	3.29752	3.26222	2.22299	3.27305	3.24606	3.10178	3.22646	3.22715	3.33779	3.27716	2.34591	3.3755	3.36615	3.3136	3.20932	3.15711	3.17969	3.38659	2.1119	3.13573	3.3693
112.986	112.983	112.989	158.325	155.27	164.322	44	13	0	14	3	13	4.69025	4.62571	4.66585	4.81809	4.68209	4.65939	4.63138	4.81327	4.65479	4.5215	4.59872	4.5808	4.72517	4.45047	4.45981	4.45893	4.43953	4.44773	4.45804	4.47224	4.45897	4.46292	4.44044	4.44073	4.45648	4.47856	4.45057	4.45807	4.71901	4.65767	4.62376	4.60692	4.5595	4.71456	4.57945	4.56327	4.65609	4.6795
116.051	116.048	116.054	281.528	280.09	287.697	50	13	0	15	6	13	4.32926	4.58064	4.3401	4.54297	4.57003	4.65149	4.66148	4.50558	4.55266	4.6541	4.42743	4.42311	4.55197	2.72187	2.42745	2.59914	2.49816	2.61742	2.40669	2.3962	2.41179	2.44827	2.39814	2.50952	2.4431	2.39789	2.51384	2.61647	4.65956	4.58964	4.58604	4.45114	4.21172	4.4806	4.69896	4.78167	4.75399	4.62719
121.03	121.026	121.032	250.627	248.882	255.056	45	13	0	13	6	12	4.31492	4.06858	4.11224	4.14543	3.98355	4.06181	3.97468	4.12442	3.94925	4.13753	4.09995	4.06816	4.03754	2.38498	2.20893	2.29178	2.37645	2.36704	2.04344	2.23183	2.21517	2.25758	2.17106	1.89317	2.03411	2.21687	1.96681	2.12966	4.05257	3.9534	4.22625	4.04475	3.75585	4.11266	4.26084	4.16247	4.19067	3.96586
124.98	124.977	124.982	451.525	451.274	454.642	63	13	15	15	6	13	4.72195	4.73186	4.70441	4.69652	4.66414	4.73298	4.64476	4.71423	4.71524	4.73224	4.74117	4.73112	4.71308	4.74015	4.7052	4.74742	4.74388	4.76086	4.71676	4.71872	4.73286	4.70836	4.7418	4.7059	4.68136	4.69139	4.68478	4.68672	4.71016	4.73246	4.7109	4.72289	4.71285	4.72846	4.69966	4.72556	4.7139	4.7174
126.98	126.977	126.985	451.49	450.764	457.926	76	13	14	15	6	12	4.18331	4.04341	4.19667	4.19145	4.15842	4.15754	4.01964	4.15784	3.95954	4.19255	4.15588	4.24213	4.22773	3.48667	4.1356	4.18467	4.26153	4.05865	4.18673	4.18	4.22861	4.08738	4.03524	4.1752	4.09042	4.05903	4.12362	4.18374	4.18101	4.13338	4.12367	4.18867	4.14524	4.0764	4.12774	4.05219	4.13462	4.08238
127.001	127	127.003	229.263	227.246	230.561	47	13	0	15	6	13	4.32698	4.32822	4.33653	4.38321	4.3899	4.24463	4.289	4.32974	4.31912	4.3115	4.23916	4.29485	4.31418	1.83511	2.07782	1.91864	2.177	1.72063	2.45346	2.60717	2.83562	2.51574	2.47024	2.23705	2.23441	2.09455	2.14049	2.07417	4.37969	4.29366	4.32069	4.19163	4.16066	4.21379	4.31689	4.28618	4.32137	4.22049
135.045	135.043	135.048	442.301	441.359	443.111	62	13	14	14	6	13	3.76692	3.62465	3.80875	3.83865	3.52537	3.83496	3.82166	3.94359	3.87351	4.28481	4.29322	4.34314	4.32699	4.31529	3.89131	4.31642	4.24207	4.325	4.2414	4.32883	4.28583	4.26913	4.30454	3.86946	3.87144	3.85437	3.71616	3.74079	3.77996	4.34836	4.34625	4.22496	4.27327	4.323	3.61422	3.66499	3.48585	3.78968
137.024	137.023	137.026	295.255	294.131	297.031	45	12	0	14	6	13	3.62106	4.12816	4.31759	3.82289	4.07888	4.23502	4.16124	4.06395	4.16405	3.85448	4.19628	4.03165	4.18604	2.47991	2.49702	2.52648	2.56666	2.69813	2.85435	2.69781	2.51539	2.41471	2.69853	2.67915	2.62949	2.65091	2.72001	2.81425	4.25465	4.1335	4.48839	4.36484	3.94941	4.32794	4.09586	4.4768	4.21898	4.33134
144.045	144.043	144.047	285.246	284.185	287.008	45	13	0	14	6	11	3.68443	3.90466	3.7725	3.94794	3.85248	3.92411	4.0809	3.90845	3.78642	3.69373	3.54725	3.78531	3.82248	2.94309	2.4752	2.21788	2.46257	2.59762	2.41474	2.3478	2.42189	2.27581	2.22744	2.10518	2.19608	2.42746	2.35821	2.43831	3.97028	4.04442	4.09587	3.94678	3.74794	4.02451	3.80075	4.17665	4.11762	4.01163
160.04	160.038	160.041	281.507	280.09	282.951	46	13	0	13	6	13	3.61932	3.86012	3.49728	3.86192	3.91284	4.03942	4.01262	3.87167	3.8697	4.03179	3.80466	3.74311	3.95478	2.77928	2.65472	2.70313	2.81557	2.63975	2.85165	2.75085	2.6877	2.84001	2.61944	2.80208	2.83838	2.75281	2.72643	2.83554	4.0299	3.93433	3.70423	3.79398	3.5185	3.65922	3.93431	4.15495	4.17499	4.01602
160.04	160.038	160.042	303.647	302.72	305.265	44	13	0	14	4	13	3.86218	4.16384	3.58826	4.20001	4.18342	4.10795	4.19693	4.19009	4.25109	4.41152	4.08592	4.14813	4.1991	2.88933	2.82742	2.81381	2.73552	2.85135	2.46664	2.71866	2.82596	2.79082	2.80412	2.80089	2.81272	2.83643	2.8153	2.811	3.73054	3.78662	3.88113	3.88942	3.76399	3.89219	3.50578	3.95385	3.91614	3.85573
160.958	160.957	160.959	451.477	451.355	451.695	62	13	15	15	6	13	6.30103	6.33126	6.32515	6.33594	6.3402	6.39641	6.37278	6.39827	6.39478	6.38069	6.37971	6.38717	6.36815	6.41154	6.40904	6.4094	6.39843	6.40925	6.39287	6.38939	6.40143	6.3822	6.39696	6.38225	6.37669	6.3788	6.3769	6.38588	6.37588	6.40665	6.37626	6.38515	6.38559	6.38888	6.35259	6.38335	6.37238	6.3761
161.045	161.04	161.047	38.2439	31.4132	41.9127	57	12	13	12	6	11	3.83826	3.94471	3.88275	3.97983	3.83074	3.98981	4.02985	3.88714	3.97272	3.93904	3.96105	3.93337	3.86257	4.0195	4.01362	3.9784	3.92122	3.99723	3.89738	3.36478	3.58761	3.98414	3.84784	3.92364	3.91298	3.85226	3.87998	3.50918	3.93466	3.89743	3.93558	3.80114	3.90057	3.9132	4.04089	3.65503	3.91813	4.01696
161.96	161.958	161.963	451.461	451.261	463.229	65	13	15	15	6	13	5.15061	5.19026	5.18787	5.20882	5.21052	5.27317	5.2437	5.27235	5.26384	5.24926	5.25415	5.24759	5.2359	5.28112	5.27628	5.28236	5.26891	5.27869	5.27482	5.25808	5.27968	5.25749	5.27248	5.25342	5.242	5.23802	5.24318	5.26267	5.24165	5.2751	5.25544	5.26263	5.25978	5.26741	5.22316	5.26651	5.23595	5.24117
162.955	162.954	162.955	451.465	451.261	451.676	62	13	15	15	6	13	6.16769	6.20455	6.19006	6.20272	6.20108	6.26865	6.24386	6.26514	6.26196	6.26617	6.26586	6.26654	6.25089	6.29314	6.28514	6.2871	6.28369	6.29266	6.26977	6.27048	6.28391	6.25333	6.28055	6.24719	6.24263	6.24719	6.24612	6.25548	6.23349	6.28406	6.2601	6.26573	6.26442	6.27309	6.21315	6.23842	6.2278	6.23574
163.957	163.956	163.957	451.442	451.166	451.627	62	13	15	15	6	13	5.0083	5.04071	5.03587	5.0495	5.04873	5.10512	5.08947	5.10074	5.10682	5.09216	5.08848	5.09545	5.08291	5.12433	5.10696	5.11922	5.12176	5.121	5.1194	5.09136	5.12901	5.09929	5.11628	5.08992	5.08953	5.0876	5.09366	5.10222	5.07823	5.1248	5.09376	5.10449	5.10861	5.10678	5.06694	5.09927	5.08116	5.07751
164.951	164.949	164.951	451.442	451.211	461.555	63	13	15	15	6	13	5.42294	5.46133	5.44592	5.46387	5.46296	5.52857	5.50308	5.52677	5.51633	5.51542	5.51379	5.5151	5.49795	5.54713	5.53285	5.5378	5.53362	5.54247	5.51185	5.51474	5.52428	5.49293	5.52562	5.50979	5.50336	5.50835	5.50052	5.51097	5.49365	5.54208	5.50184	5.50191	5.50738	5.51377	5.46991	5.50383	5.4902	5.49995
165.954	165.948	165.955	451.437	450.915	458.897	63	13	15	15	6	13	4.23607	4.27309	4.26359	4.25991	4.29919	4.32384	4.31854	4.31203	4.28806	4.35544	4.34472	4.31556	4.26513	4.32453	4.34764	4.30736	4.37841	4.37694	4.34776	4.36009	4.37153	4.31903	4.37012	4.33296	4.31519	4.28879	4.30809	4.3421	4.2476	4.3664	4.31219	4.29985	4.31225	4.34336	4.24993	4.30499	4.32083	4.30451
169.014	169.012	169.018	151.426	147.361	159.254	39	13	0	14	1	10	3.95331	4.02449	3.77731	3.92071	3.80291	3.81963	3.83057	3.5417	3.7307	3.68117	3.94429	3.76421	3.83245	2.45965	2.45716	2.43869	2.1922	2.45659	2.41467	2.33051	2.16223	2.20807	2.47603	2.40786	2.22135	2.24612	2.50528	2.14261	3.44817	3.37039	3.27462	3.32838	3.1471	3.17125	3.82383	3.90559	3.89101	3.81877
169.04	169.036	169.042	432.388	431.928	436.644	46	12	0	15	6	12	3.02375	3.76949	3.21201	3.76855	3.81403	4.01605	3.99616	3.90113	3.91757	4.59247	4.15912	4.02431	4.25901	2.31017	2.44559	1.8581	2.24544	2.37019	2.14448	2.42307	2.32841	2.02331	2.50089	2.31589	2.2293	2.31373	1.92909	2.26324	4.19656	3.83013	4.20934	4.07232	3.91973	4.0921	3.94563	3.83139	4.59043	4.26704
174.056	174.055	174.06	398.484	398.139	402.425	47	12	0	15	6	13	3.68724	4.3012	3.97699	4.2769	4.33332	4.3673	4.30723	4.08287	4.13839	4.5507	4.10559	4.03123	4.20798	2.3338	2.06545	2.12544	2.23859	1.99895	2.31434	2.1073	1.79019	2.21156	2.23944	2.36078	2.17008	2.23531	2.32978	2.2196	4.13535	4.35055	4.31445	4.37928	4.37224	4.23893	4.5031	4.80799	4.52191	4.22693
174.971	174.957	174.973	451.701	445.063	457.297	95	13	15	15	6	13	4.26882	4.31902	4.30485	4.28646	4.30879	4.38611	4.36535	4.38776	4.38577	4.35042	4.3615	4.39964	4.3457	4.39587	4.38332	4.40414	4.39706	4.37958	4.42091	4.40886	4.39883	4.35296	4.40527	4.38468	4.35442	4.33187	4.37	4.33251	4.29242	4.35623	4.40411	4.38606	4.35209	4.34453	4.33338	4.37331	4.37015	4.32469
176.011	176.007	176.012	265	263.636	273.823	50	13	0	15	6	13	4.77446	4.8971	4.86661	4.80733	4.60437	4.88198	4.86911	4.92525	4.75742	4.85667	4.82503	4.97045	4.70292	3.15068	3.12221	3.15651	3.17306	3.14004	3.08862	3.20351	3.20371	3.25948	3.21413	3.21913	3.32949	3.24561	3.14359	3.2813	5.13392	4.6181	4.91029	4.91886	4.91478	5.31026	4.83386	4.78693	4.80502	4.76869
176.969	176.964	176.97	451.604	451.409	457.645	64	13	15	15	6	13	4.13136	4.18909	4.21401	4.19215	4.21883	4.2534	4.20645	4.25841	4.2508	4.22391	4.25918	4.26282	4.26166	4.24615	4.24917	4.24389	4.27176	4.19905	4.28159	4.21363	4.26282	4.26842	4.22237	4.15859	4.17712	4.20136	4.21607	4.25658	4.21847	4.24946	4.21832	4.24284	4.22664	4.27057	4.20597	4.26126	4.2611	4.22644
177.014	177.012	177.056	264.84	248.135	268.251	49	13	0	15	6	11	3.76598	3.7965	3.85105	3.77316	3.40003	3.74283	3.67534	3.8818	3.53606	3.6765	3.53834	3.94768	3.62663	2.7249	2.84278	2.84813	2.72593	2.84013	2.83369	2.8502	2.70806	2.60851	2.75723	2.70686	2.83254	2.64981	2.78769	2.7409	4.07092	3.46572	3.85692	3.94485	3.82007	4.32686	3.82568	3.60367	3.57757	3.76275
177.991	177.99	177.996	206.135	197.347	214.733	71	13	0	15	6	13	4.835	4.82271	4.51894	4.54042	4.53996	4.95421	4.66744	4.67671	4.60587	4.89619	4.98741	5.02419	4.97857	2.49612	2.49985	2.46014	2.4119	2.52071	2.39396	2.54009	2.28655	2.48384	2.60938	2.47112	2.3862	2.4313	2.49615	2.4556	4.41823	3.83984	4.0768	4.16431	4.02797	4.34497	4.72369	4.36969	4.79466	4.67511
178.995	178.974	179	206.354	191.627	209.628	54	13	1	15	4	11	4.08521	4.03284	3.17841	3.68243	3.72804	4.07709	3.90946	3.99572	3.89882	4.03786	4.33298	4.27523	4.41731	3.4258	3.45537	3.37091	3.438	3.41694	3.40549	3.41922	2.86936	3.40351	3.40741	3.34462	3.42467	3.38583	3.33495	3.42354	3.293	3.66336	3.23946	3.50473	3.64352	3.52758	3.9341	3.7428	4.02748	4.02911
179.071	179.066	179.073	176.393	173.623	180.4	51	13	0	15	6	13	4.13244	4.15385	4.10684	4.21306	4.05188	4.07512	4.01702	4.12749	4.07283	4.10844	4.19376	4.07085	3.92591	2.23596	2.08026	1.92054	1.87202	1.90421	2.40787	2.4146	2.24718	2.3683	2.30506	2.11309	2.1731	2.14476	1.96069	2.25752	3.82772	3.6628	3.57524	3.69912	3.66688	3.64664	3.80207	3.72841	3.81461	3.75721
180.006	180	180.012	199.48	196.66	209.27	50	12	0	15	3	12	4.06643	4.17778	3.92149	3.86459	3.74367	4.33503	3.96899	4.17743	4.00011	4.56056	4.56995	4.57301	4.54994	2.32003	2.58982	2.23437	2.4975	2.30799	2.43724	2.26653	2.34719	2.34782	2.47062	2.33653	2.33035	2.32274	2.47105	2.40957	3.35281	2.92028	3.49465	3.61401	3.44435	3.76154	4.01635	4.05733	4.45407	4.15051
183.103	183.097	183.108	359.204	358.31	360.792	36	8	8	7	6	6	2.94669	3.25003	2.93618	3.0214	3.25413	3.1629	3.00636	3.22732	3.16341	3.46172	3.40806	3.5819	3.63208	3.19701	3.24228	2.86791	3.30992	3.22327	3.57187	3.45045	3.54347	3.59031	3.42382	3.24702	3.22539	2.90689	3.16882	2.89181	3.05814	3.06399	3.66339	3.69961	3.33953	3.50563	3.22117	3.26897	3.04628	3.29826
186.113	186.109	186.114	236.835	234.804	240.918	64	13	15	15	6	13	4.3909	4.44576	4.43559	4.43593	4.42404	4.46865	4.47567	4.44238	4.47017	4.51995	4.48297	4.49735	4.54216	4.53723	4.36674	4.4868	4.53279	4.53131	4.53424	4.52673	4.5365	4.47656	4.53265	4.5542	4.52203	4.50645	4.53449	4.56663	4.46975	4.47366	4.48353	4.50326	4.51573	4.48153	4.43988	4.44738	4.43367	4.4289
187.097	187.094	187.099	306.914	306.24	307.639	60	13	14	14	6	13	3.88994	4.02682	4.34155	3.84466	4.21778	3.92863	3.96381	4.03426	4.08693	4.09434	4.16382	4.2547	4.4437	3.66253	3.86375	3.81721	4.07056	3.79446	3.83701	3.95819	3.73584	3.59083	4.4159	3.98345	4.06148	3.91737	4.01279	3.98469	3.90469	3.8349	4.06131	4.05921	4.13267	4.30097	3.92873	4.06063	3.84155	4.01002
190.099	190.097	190.102	647.956	647.351	649.261	42	7	10	11	6	7	3.37551	3.46551	3.54063	3.58921	3.50986	3.15832	3.33511	3.32188	3.46581	3.54549	3.52663	3.58841	3.43191	3.28269	3.265	3.34714	3.27945	3.37465	3.27242	3.3281	3.55786	3.46341	3.51917	3.42426	3.12401	3.38611	3.5204	3.43996	3.31339	3.21223	3.43927	3.50197	3.47809	3.20093	3.26928	3.47435	3.43178	3.48288
190.999	190.997	191.029	380.31	363.367	392.483	48	13	0	12	3	8	4.21734	4.08479	3.85768	3.93901	3.32799	3.95858	3.95829	4.07995	3.65039	3.78727	3.90004	4.12781	3.98985	2.39565	2.32272	2.47428	2.59161	1.96686	2.24704	2.43978	2.39958	2.43081	2.31584	2.23272	2.37584	2.34323	2.36851	2.41795	3.15988	2.78011	3.32686	3.15796	3.23903	3.47716	3.06965	3.50857	3.59698	3.30019
191.034	191.033	191.036	387.4	386.778	387.764	43	12	0	13	6	12	4.41388	4.19647	4.08329	4.10321	3.95836	4.18881	3.94722	3.94165	3.89429	4.45154	4.2739	3.97594	3.97473	2.35226	2.3319	2.39275	2.62055	2.34252	2.57539	2.522	2.55328	2.47642	2.22041	2.44093	2.40382	2.49159	2.46466	2.49791	4.05904	3.86597	3.85579	4.01813	3.88662	4.31876	4.3935	4.20404	4.16089	3.859
191.035	191.034	191.036	193.063	190.126	195.459	47	13	0	15	6	13	4.64485	4.72001	4.65142	4.72704	4.61458	4.60398	4.5851	4.65804	4.5558	4.60326	4.7284	4.54782	4.5188	2.83533	2.65956	2.78888	2.85898	2.73147	2.79753	2.72548	2.52281	2.68568	2.70152	2.73181	2.6986	2.68363	2.55869	2.4857	4.44679	4.27455	4.1358	4.2538	4.10202	4.2184	4.53423	4.47812	4.52277	4.39759
191.035	191.034	191.036	264.982	263.636	266.655	47	13	0	15	6	13	4.75344	4.86001	4.83465	4.80843	4.6216	4.83943	4.84075	4.8803	4.76227	4.87319	4.85116	4.9803	4.78985	2.69258	2.73232	2.68509	2.76189	2.61544	2.82714	2.66971	2.72473	2.4651	2.7625	2.73587	2.7211	2.86542	2.53749	2.8004	5.0652	4.58141	4.88668	4.91455	4.90472	5.23688	4.81411	4.76551	4.77363	4.76169
192.006	192.005	192.031	230.583	222.456	239.241	50	13	0	15	6	13	4.58989	4.9533	4.56421	4.90382	4.39737	4.95759	4.67868	4.83605	4.6319	4.86158	4.93971	5.00537	4.62524	2.36713	2.24362	2.48319	2.3602	2.4152	2.33308	2.38257	2.50774	2.05266	2.31515	2.36858	2.19612	2.25755	2.16198	2.30797	4.17988	3.64587	4.07141	3.93543	3.74075	4.21184	4.47497	4.82693	4.77335	4.30149
192.034	192.032	192.037	192.158	186.688	194.064	52	13	0	15	5	13	4.30354	4.6084	4.24737	4.55758	4.16465	4.63536	4.48288	4.5232	4.23605	4.59207	4.61885	4.72976	4.65033	2.56306	2.62768	2.55294	2.62596	2.54886	2.40214	2.6551	2.61006	2.4775	2.67096	2.56625	2.63591	2.52983	2.64899	2.53751	3.80059	3.44701	4.05495	3.71892	3.53131	3.96017	4.24637	4.45133	4.30504	4.21244
192.037	192.035	192.04	264.95	263.293	266.316	43	12	0	14	6	11	3.82004	3.81825	3.81368	3.7479	3.39201	3.83378	3.87256	3.92536	3.64185	3.86478	3.90106	3.98575	3.79286	2.52018	2.2378	2.43343	2.36452	2.22842	2.08035	2.28342	2.07663	2.32273	2.35895	2.45347	2.00185	2.50308	2.34387	2.36963	4.06853	3.34248	3.88764	3.81713	3.85682	4.24345	3.69132	3.75032	3.68589	3.52687
193.015	193.012	193.048	205.523	199.856	210.96	45	12	0	15	3	10	4.03901	3.87467	3.83893	3.54017	3.45441	4.01171	3.69212	3.81124	3.84942	3.92336	3.97967	3.85739	3.87826	1.66757	1.98702	1.96691	1.82638	2.12107	2.10397	2.17794	2.23939	2.25598	2.2292	2.16522	2.11311	2.28589	1.70074	1.83108	3.62606	3.24961	3.43434	3.41453	3.36828	3.434	3.95081	3.631	3.97967	3.82749
193.123	193.084	193.125	468.126	467.288	476.54	48	8	9	11	6	7	2.97295	3.43681	3.17905	3.36009	3.43904	3.11536	3.29705	3.21546	3.30499	3.40778	3.28213	3.40194	3.58339	3.14511	2.99333	3.34377	3.21612	3.30192	3.34525	3.59276	3.57931	3.68562	3.68717	3.41271	3.49292	3.61865	3.8018	3.50872	3.23902	3.05948	3.74449	3.50866	3.56551	3.66631	3.00578	3.16135	3.27955	3.44654
193.16	193.159	193.161	576.998	576.131	577.495	62	13	15	15	6	13	4.36745	4.38599	4.37322	4.41486	4.36873	4.21955	4.22831	4.32272	4.25578	4.45351	4.48978	4.47464	4.49287	3.82714	3.96501	4.30207	4.3967	4.49818	4.00383	4.12321	4.26225	4.30837	4.37386	3.96763	3.87	3.88661	4.14621	4.19159	4.41961	4.10192	4.35317	4.33464	4.38435	4.34293	4.33002	4.21506	4.31557	4.26004
194.05	194.048	194.051	31.8313	31.7453	32.0871	62	13	15	15	6	13	5.77151	5.73958	5.13302	5.84138	5.73157	5.63106	5.76804	5.57034	6.09813	5.94238	5.86585	6.09412	6.0318	5.73882	5.84747	5.97902	5.93132	5.53379	5.78292	5.4392	4.99502	5.70923	5.96999	5.86039	5.8717	5.92786	5.93735	5.80086	5.89071	5.91711	5.82749	5.89643	5.74599	5.78428	5.57508	6.04993	5.89262	5.92981
194.082	194.08	194.085	575.129	573.065	580.084	64	13	15	15	6	13	4.3569	4.36982	4.32429	4.35528	4.37901	4.39622	4.4061	4.38647	4.40818	4.42031	4.3981	4.43719	4.38657	4.41201	4.4547	4.44897	4.36442	4.46108	4.43186	4.28294	4.42271	4.4389	4.41717	4.387	4.39969	4.42659	4.42786	4.31515	4.40149	4.41287	4.42301	4.42965	4.42236	4.39213	4.35259	4.26467	4.39948	4.39956
194.988	194.986	194.993	229.181	227.59	231.849	47	13	0	14	6	13	4.03096	3.90993	3.88719	3.75775	3.94863	3.87627	3.94126	3.83945	3.93227	3.75437	3.80721	3.81982	3.9372	1.82647	2.33645	2.06542	2.23448	2.16399	2.18847	2.04356	2.13084	1.91858	2.15921	1.69508	2.41022	1.7502	2.27433	2.08755	4.05792	3.9514	3.90616	3.72005	3.75587	3.72996	3.87962	3.81837	3.98207	3.77569
195.052	195.05	195.053	31.8214	30.8678	33.2025	56	11	13	13	6	13	4.63674	4.63583	4.5766	4.72938	4.66154	4.53143	4.68138	4.47989	4.99717	4.83657	4.75103	5.00726	4.93549	4.6395	4.74278	4.87334	4.81929	4.41776	4.68792	4.32643	4.2614	4.62148	4.87147	4.77362	4.73197	4.81987	4.84129	4.69667	4.80819	4.80834	4.70342	4.7971	4.64015	4.67517	4.45826	4.95108	4.79894	4.82265
195.139	195.137	195.143	535.946	535.302	536.885	59	13	12	15	5	12	3.73105	3.82307	3.7378	3.69444	3.75483	3.82081	3.8562	3.79968	3.82068	3.92895	3.84037	3.79518	3.68131	3.56451	3.59564	4.07937	4.23064	4.33738	3.63007	3.70475	3.74577	3.62647	3.75798	3.35109	3.36269	3.56622	3.85538	3.96925	3.93051	3.64235	3.86305	3.84656	3.75821	3.72227	3.75623	3.56093	3.80772	3.74269
196.045	196.04	196.048	31.8171	30.5365	45.9603	58	10	12	15	6	12	4.54655	4.51194	4.46838	4.62084	4.4964	4.39687	4.5678	4.61321	4.87343	4.72734	4.62602	4.87039	4.81807	4.48273	4.62505	4.75782	4.71885	4.28424	4.566	4.21817	4.16774	4.45699	4.74003	4.63779	4.64365	4.69308	4.70926	4.55323	4.65589	4.67765	4.5931	4.63423	4.5201	4.54759	4.24596	4.82319	4.65823	4.69402
197.009	197.008	197.009	151.242	148.048	159.254	47	13	0	15	6	13	5.42607	5.34013	5.12911	5.24078	5.15986	5.2148	5.09986	5.08323	5.04247	5.25582	5.30338	5.13688	5.09989	2.50629	2.56868	2.63484	2.60712	2.60067	2.26567	2.55219	2.54923	2.57415	2.56301	2.6662	2.6505	2.66026	2.46914	2.86417	4.57992	4.53739	4.44983	4.46993	4.28619	4.64167	5.2367	5.15754	5.22931	5.06471
198.012	198.007	198.015	151.34	147.705	159.992	45	13	0	15	1	13	4.41517	4.29968	4.06522	4.07394	4.07669	4.16889	4.04964	3.9695	3.87806	4.19276	4.22079	4.04734	3.87688	2.45869	2.59442	2.47446	2.66303	2.43132	2.44776	2.45563	2.23104	2.63493	2.57529	2.61364	2.78555	2.63927	2.5254	2.61869	3.14852	3.49793	3.45838	3.55644	3.30131	3.59755	4.11453	4.0143	4.19114	3.9286
201.113	201.109	201.118	359.124	353.333	359.833	54	12	10	12	6	10	3.47472	3.28573	3.25744	3.50728	3.3353	3.27972	3.44472	3.47438	3.25281	3.86115	3.79944	4.10209	3.84361	3.4631	3.41188	3.23646	3.47764	3.20472	3.51537	3.84861	3.5733	3.81223	3.73864	3.6048	3.19118	3.26341	3.4759	3.48305	3.43705	3.29506	4.08761	4.02121	3.97501	4.0053	3.56334	3.45931	3.51238	3.45417
203.082	203.078	203.084	144.835	141.173	153.508	50	13	1	15	6	13	4.19099	4.02257	4.27545	4.24555	4.22629	4.08849	4.10334	4.0382	4.07687	4.13338	4.18019	4.1839	4.20117	2.65142	2.52416	2.58913	2.69111	2.70687	2.71288	2.48234	2.79956	2.82209	2.73827	2.39751	2.55466	2.61256	2.49794	2.15808	3.97362	4.06732	3.94275	4.21705	3.91324	4.06477	4.21389	4.22057	4.0503	4.02508
205.011	205.007	205.051	295.131	285.506	297.151	40	9	0	14	6	7	3.44465	3.56981	3.92504	3.59943	3.76294	3.86488	3.80663	3.65354	3.84157	2.79057	3.80994	3.28336	3.70356	2.75063	2.73363	2.63028	2.58982	2.71032	2.63896	2.6231	2.5644	2.54971	2.46871	2.74922	2.69302	2.73587	2.61235	2.80774	3.99724	3.76674	4.03312	3.79712	3.41605	3.61296	3.75095	4.19694	3.84573	4.03701
205.16	205.158	205.161	533.932	533.343	534.579	44	12	0	15	6	11	4.10217	4.10083	4.08904	4.00914	4.06987	3.67267	3.59463	3.80049	3.71708	3.85705	3.91728	4.07622	3.98489	1.94601	1.70067	2.16715	2.1988	2.14785	2.05526	2.275	2.23183	1.99014	1.90979	2.03821	2.32501	2.48524	2.10863	2.18095	3.98112	4.09588	4.0349	3.92117	3.88853	3.89041	3.85978	3.99636	3.88316	3.96748
205.16	205.158	205.163	591.234	588.515	593.078	65	13	15	15	6	13	4.16989	4.11864	4.10696	4.17308	4.18985	4.08742	4.01834	4.08473	3.99331	4.14115	4.0371	4.0521	4.16073	3.68939	3.7824	3.64135	3.83985	3.59698	3.83093	3.6544	3.85191	3.81563	3.81004	3.71362	3.79435	3.668	3.54831	3.71115	4.11454	4.11584	4.1728	4.1461	3.77031	4.07031	4.12569	3.95267	4.05065	4.0122
205.985	205.985	205.986	206.048	197.208	209.628	74	13	0	15	6	13	5.46045	5.30627	5.11989	5.1309	4.92715	5.53562	5.25227	5.28739	5.32624	5.67247	5.60992	5.70869	5.61748	2.32772	2.28729	2.52375	2.34311	2.20989	2.06171	2.32965	2.33177	2.13185	2.18372	2.28279	2.11425	2.30438	2.30726	2.30658	4.6607	4.61244	4.53366	4.65837	4.46959	4.95154	5.14574	5.45792	5.54476	5.43352
206.022	206.019	206.024	380.294	370.233	380.775	70	13	0	15	6	13	5.08389	5.03054	4.70656	4.72436	4.28566	4.79493	4.80857	4.89525	4.54757	4.83526	4.72979	4.93472	4.71414	2.29562	1.53613	2.17706	2.41696	2.35506	2.21605	2.13939	2.15509	2.10063	2.26249	2.12971	2.34393	2.32634	2.20984	2.23267	3.9747	3.74135	4.08112	4.00365	3.77789	4.43066	4.43499	4.32022	4.47264	4.36775
206.989	206.973	206.998	206.195	194.116	218.032	59	13	0	15	3	11	4.2917	4.23569	4.14776	3.92528	3.40563	4.58851	4.32875	4.3502	4.23191	4.7108	4.62985	4.72434	4.66099	3.79885	3.80058	3.7928	3.80171	3.77785	3.82312	3.8049	3.75307	3.77364	3.79172	3.80619	3.83382	3.80401	3.82676	3.86732	3.96062	3.9081	3.80429	3.64049	3.87786	3.9003	4.22482	4.31261	4.58226	4.50682
207.029	207.021	207.031	230.636	219.709	232.25	47	13	0	15	4	13	4.57713	4.85743	4.50048	4.81374	4.33673	4.85054	4.58804	4.74537	4.53358	4.79847	4.86575	4.94209	4.57543	3.70317	3.76635	3.74263	3.71802	3.67094	3.69829	3.72372	3.67941	3.65461	3.70345	3.77677	3.71904	3.73065	3.72763	3.785	4.00729	3.77366	3.91797	3.80908	3.78173	4.14713	4.42432	4.75151	4.69124	4.21606
207.139	207.135	207.14	360.069	359.464	362.558	46	13	0	14	4	13	4.006	4.08569	4.09397	4.19007	4.09565	4.01673	4.06762	4.1082	4.07674	4.17024	4.13437	4.18462	4.20373	2.20883	2.14866	2.28803	2.3094	2.2665	2.55503	2.70174	2.70804	2.73216	2.66401	2.49748	2.4784	2.42742	2.24126	2.39511	4.06139	3.91985	3.93335	3.87692	3.64598	3.79336	3.98516	4.0651	4.18449	4.04364
208.001	208.001	208.002	199.351	196.66	202.172	47	13	0	15	6	13	5.61309	5.64993	5.447	5.51067	5.2398	5.82576	5.5798	5.64628	5.54044	6.02144	6.00752	6.01377	5.99308	2.69075	2.72298	2.64092	2.82386	2.66787	2.68989	2.79561	2.62421	2.62557	2.65472	2.61679	2.73035	2.71936	2.55409	2.63038	5.08168	4.75989	4.8856	4.99919	4.84429	5.27886	5.53423	5.57161	5.98061	5.66612
209.004	208.957	209.005	199.351	186.047	208.912	59	13	1	15	5	13	4.63402	4.66617	4.45934	4.49818	4.22461	4.82957	4.55685	4.65654	4.53493	5.03272	5.02345	5.03099	5.01031	3.48355	3.48488	3.5202	3.49076	3.48617	3.44048	3.52496	3.53109	3.02703	3.55455	3.51226	3.51464	3.51398	3.53292	3.49514	3.93418	3.54674	3.83766	3.95654	3.91228	4.27487	4.53119	4.5686	4.97083	4.62932
209.08	209.076	209.081	306.981	304.836	307.639	63	13	15	15	6	13	4.01754	4.12455	4.42714	4.07242	4.30469	3.97335	4.11245	4.1432	4.15485	4.18545	4.23939	4.33898	4.49862	4.00292	3.9765	3.85359	4.00465	3.98299	4.03254	4.09522	3.86905	3.87666	4.51665	4.16053	4.15344	3.96339	4.141	4.09192	4.08566	3.98324	4.29997	4.19066	4.28396	4.39571	3.92174	4.2959	4.15251	4.23499
209.155	209.15	209.156	492.591	492.292	498.438	63	13	15	15	6	13	4.55405	4.57884	4.5826	4.56203	4.60405	4.683	4.69577	4.67848	4.6644	4.58632	4.59116	4.60091	4.62768	4.6308	4.63127	4.5964	4.58966	4.63249	4.54045	4.62291	4.63012	4.59975	4.63731	4.58951	4.5428	4.51957	4.52668	4.55677	4.53905	4.64252	4.61963	4.57192	4.58467	4.62419	4.40147	4.59838	4.57262	4.58182
210.006	209.998	210.009	199.308	195.629	201.868	41	12	0	15	3	9	3.61723	3.87612	3.35252	3.72163	3.5021	4.01194	3.77635	3.8428	3.72693	4.14998	4.2141	4.25099	4.17629	2.81161	2.82517	2.9053	2.67414	2.81781	2.80508	2.94288	2.7143	2.83039	2.81566	2.79186	2.77968	2.82971	2.61537	2.90293	3.37186	3.15067	2.60826	3.05078	3.20192	3.42711	3.37699	3.77777	4.18215	3.79542
210.158	210.155	210.164	492.582	491.956	496.178	58	12	13	15	6	12	3.62903	3.48669	3.49826	3.76663	3.77746	3.69899	3.81474	3.79352	3.74267	3.67856	3.72853	3.70894	3.81953	3.75845	3.73489	3.71979	3.69167	3.76695	3.41945	3.68464	3.78731	3.64099	3.82379	3.71902	3.53998	3.7062	3.70886	3.69463	3.55354	3.80533	3.75074	3.54447	3.65698	3.63951	3.43357	3.7499	2.52132	3.55559
214.145	214.142	214.148	336.963	336.579	338.169	62	13	15	15	6	12	3.64989	3.66696	3.56111	3.69618	3.72071	3.90135	3.75221	3.53215	3.72769	3.72903	3.88026	3.74987	3.86711	3.96108	3.89756	3.8046	3.84014	3.92394	3.93661	3.89179	3.94725	3.80625	3.88665	3.9701	3.88186	3.87767	3.77992	3.93382	3.70769	3.81535	3.77651	3.72584	3.83254	3.8477	3.70965	3.75205	3.80409	3.76939
217.001	217.001	217.002	277.439	276.321	278.804	47	13	0	15	6	13	5.50684	5.42525	5.1819	5.2596	4.94345	5.03856	5.04171	5.25745	4.98346	5.05533	5.00234	4.78349	4.76045	2.69348	2.58222	2.57816	2.65442	2.8633	2.67501	2.61493	2.74389	2.70453	2.55506	2.79364	2.80997	2.69794	2.66447	2.74082	4.45285	3.95338	4.12012	4.05506	3.6082	4.72875	5.31721	5.58627	5.46877	5.02947
218.004	218.002	218.006	277.398	276.321	278.804	41	13	0	15	3	10	4.57423	4.48205	4.18925	4.31929	3.96626	4.04489	4.13089	4.31135	3.92878	4.09103	4.04661	3.80823	3.80983	1.96215	1.83726	2.16929	2.29479	1.99002	2.01335	2.08019	2.10515	2.36514	2.1426	2.14568	2.28497	2.16523	2.09828	2.10623	3.47224	2.83711	3.26395	3.11624	2.89748	3.59787	4.40665	4.642	4.52347	4.06006
218.964	218.963	218.977	451.425	444.411	451.59	63	13	15	15	6	13	6.26553	6.30136	6.28225	6.296	6.30195	6.37449	6.34621	6.37365	6.36771	6.37397	6.37487	6.37604	6.35822	6.40189	6.39484	6.39932	6.39158	6.40248	6.38035	6.38054	6.39377	6.36041	6.38799	6.35072	6.34329	6.3516	6.34802	6.35795	6.33538	6.39459	6.36792	6.37196	6.37353	6.38173	6.32324	6.34743	6.33392	6.33724
219.102	219.099	219.106	492.669	483.758	494.956	44	8	3	13	6	11	3.49561	3.51182	3.58118	3.57872	3.53153	3.32308	3.49613	3.32568	3.47464	3.47274	3.50755	3.55465	3.6597	2.87944	3.01696	2.93909	3.04638	2.95788	3.00621	3.29022	3.10329	3.16087	3.16846	2.92512	3.04198	3.12207	3.24402	2.72751	3.64404	3.52538	3.87349	3.77767	3.74279	3.89678	3.46148	3.36304	3.46101	3.59483
219.103	219.099	219.105	537.902	536.785	538.612	57	10	15	14	6	11	3.55753	3.61817	3.6215	3.67629	3.57447	3.53496	3.59236	3.5646	3.54105	3.36207	3.26594	3.5273	3.33801	3.74514	4.01231	3.90378	3.87389	4.11716	3.92967	4.11235	4.07067	4.0633	4.12702	4.00839	4.03443	4.04014	4.17717	4.07762	3.63346	3.68947	3.77994	3.75826	3.71603	3.73389	3.38007	3.50052	3.53699	3.70283
219.966	219.96	219.967	451.41	451.14	463.559	63	13	15	15	6	13	5.2399	5.28428	5.28067	5.29978	5.30071	5.38141	5.35228	5.38673	5.38395	5.36609	5.36655	5.37017	5.35324	5.41726	5.39312	5.40434	5.39518	5.41024	5.38737	5.38259	5.40653	5.36376	5.39295	5.3602	5.35176	5.354	5.35645	5.36564	5.34958	5.39747	5.36354	5.37228	5.37113	5.3884	5.31621	5.3668	5.34445	5.34587
220.961	220.96	220.962	451.415	451.157	451.529	62	13	15	15	6	13	6.08827	6.13413	6.12478	6.14466	6.15061	6.22658	6.19587	6.22206	6.21845	6.22519	6.22772	6.22595	6.21495	6.25142	6.24578	6.25076	6.24717	6.26164	6.24146	6.23891	6.25646	6.21893	6.24974	6.20635	6.18952	6.1971	6.19536	6.20832	6.18912	6.24446	6.22234	6.22804	6.233	6.23914	6.17601	6.21363	6.19473	6.19306
220.998	220.995	221.006	334.335	333.566	336.926	45	12	0	15	6	10	3.75726	3.80574	3.71211	3.72543	3.54856	3.65473	3.76462	3.39698	3.55772	3.66995	3.47884	3.57215	3.56099	2.36083	2.29784	2.17388	2.35441	2.1961	2.14874	2.39342	2.21679	2.38854	2.29854	2.11643	2.30796	2.16413	2.01611	2.36397	3.74714	3.7775	3.75062	3.80641	3.83669	3.82562	3.65495	3.65252	3.68336	3.64266
221.009	221.008	221.01	205.999	197.208	209.628	74	13	0	15	6	13	5.15434	5.15303	5.0932	4.96701	4.77862	5.35691	5.09395	5.12892	5.17658	5.50936	5.44949	5.54101	5.58041	2.31938	2.39214	2.59587	2.55863	2.53549	2.23778	2.44874	2.57994	2.34453	2.56065	2.43075	2.43291	2.44306	2.56866	2.49853	4.53027	4.27804	4.38475	4.58353	4.34455	4.80429	5.0232	5.1961	5.50715	5.27077
221.119	221.114	221.12	470.324	469.975	476.094	63	13	15	15	6	13	4.05901	4.15509	4.14555	4.15629	4.13625	4.06704	4.12575	4.13298	3.97832	4.11334	4.10356	4.11751	4.11123	4.14759	4.06931	4.15367	4.13232	4.14432	4.12862	4.01306	4.06776	4.12295	4.16994	4.18512	4.11709	4.18566	4.13119	4.05842	4.12941	4.14035	4.14898	4.11747	4.15494	4.08083	4.13127	4.02254	4.11978	4.18752
221.154	221.141	221.157	529.89	528.95	534.137	62	12	15	14	6	13	3.66046	3.73729	3.70787	3.70934	3.67283	3.73917	3.63251	3.72897	3.56992	3.8512	3.85255	3.90207	3.9018	3.63626	3.65596	4.07062	4.05422	4.20332	3.79269	3.81885	3.78489	3.867	4.11618	3.82853	3.66666	3.81744	3.99597	4.00617	3.88048	3.60519	3.75513	3.84634	3.87809	3.93664	3.73474	3.60326	3.701	3.71574
221.155	221.145	221.157	678.233	675.89	689.075	69	13	15	15	6	13	4.15416	4.17465	4.17529	4.06796	4.14183	4.21917	4.21255	4.20887	4.21223	4.25599	4.24804	4.25994	4.24033	4.23097	4.17084	4.16661	4.21612	4.19044	4.21636	4.08413	4.1836	4.22313	4.2194	4.04173	4.14474	4.12683	4.19356	4.05659	4.1567	4.19396	3.93772	4.21256	4.23777	4.19696	4.17564	4.18196	4.19572	4.16459
221.962	221.962	221.968	451.408	451.14	462.612	63	13	15	15	6	13	5.05274	5.09881	5.07808	5.09983	5.1063	5.1845	5.15945	5.18067	5.17824	5.17768	5.19282	5.18535	5.17718	5.21825	5.2152	5.21391	5.20719	5.22692	5.20453	5.206	5.2269	5.17893	5.21727	5.18457	5.14891	5.15552	5.15774	5.16898	5.14723	5.21031	5.18731	5.17902	5.19339	5.19716	5.12593	5.17826	5.15613	5.14654
222.013	222.011	222.015	206.19	197.208	209.628	53	13	0	15	5	11	4.24411	4.18814	3.85063	3.77535	3.74504	4.63447	4.11497	4.18728	4.10934	4.791	4.71765	4.67199	4.57524	2.52188	2.35886	1.67998	2.25911	2.27124	2.07297	2.20151	2.1691	2.12092	2.31218	2.3602	2.27743	2.08155	2.14789	2.08644	3.56064	3.0101	3.40229	3.62672	3.36516	3.71263	4.08288	4.1741	4.4305	4.26567
222.957	222.956	222.958	451.407	451.14	451.529	62	13	15	15	6	13	5.33023	5.38314	5.36268	5.38742	5.39708	5.4835	5.45219	5.48389	5.47369	5.45965	5.45649	5.45988	5.44841	5.50171	5.4875	5.50398	5.48683	5.49978	5.47816	5.47735	5.49367	5.44909	5.47898	5.45504	5.43805	5.44817	5.4436	5.45942	5.43952	5.48872	5.45774	5.46318	5.46644	5.47694	5.4074	5.45438	5.43449	5.43854
223.025	223.019	223.029	199.351	196.66	215.236	53	13	0	15	6	13	5.30227	5.33942	5.13928	5.19423	4.91584	5.53465	5.25686	5.33645	5.21762	5.7571	5.75029	5.76306	5.7405	2.57757	2.53578	2.47946	2.84107	2.62842	2.39625	2.58616	2.60935	2.55537	2.55537	2.54503	2.74163	2.62453	2.50209	2.50764	4.76054	4.42754	4.53405	4.64948	4.4563	4.92106	5.21989	5.25163	5.70847	5.35841
223.095	223.062	223.101	358.875	353.67	362.3	43	5	11	7	6	9	3.84471	3.40999	3.69831	3.70223	3.62077	3.63137	3.67077	3.59977	3.69031	3.64774	3.67481	3.90147	3.76822	3.40702	3.43163	3.44992	3.46631	3.23255	3.98186	3.92699	3.97477	3.85681	3.95408	3.46032	3.19867	3.33377	3.54695	3.49715	3.3231	3.34819	3.94475	4.10963	3.99476	4.0592	3.62269	3.62783	3.63117	3.5233
223.097	223.094	223.1	328.867	328.108	329.987	52	9	14	12	6	11	3.63673	3.49701	3.57148	3.5179	3.80352	3.55489	3.45334	3.62467	3.5748	3.71871	3.79035	3.61869	3.66538	3.86865	3.74859	3.79412	3.95469	3.97169	3.92893	3.87532	3.93819	3.8549	4.03605	3.88416	3.80869	3.82938	3.81568	3.8964	3.7297	3.51237	3.9607	3.84697	3.76038	3.70683	3.70813	3.61921	3.59218	3.67164
223.098	223.094	223.099	409.923	402.463	412.156	49	13	1	15	6	13	4.40964	4.24516	4.18112	4.0137	4.08967	4.29048	4.14724	4.28704	4.20106	4.36157	4.26933	4.21598	4.26013	2.52589	2.5842	2.31862	2.68631	2.68308	2.82899	2.8771	2.79012	2.87457	2.85769	2.80993	2.60923	2.68207	2.64242	2.71347	4.14041	4.03883	3.84378	3.771	3.85745	4.01691	4.21798	4.06633	4.0788	4.16512
223.207	223.204	223.209	589.583	589.003	590.214	45	7	9	15	5	9	3.5854	3.34919	3.40515	3.45971	3.46029	3.41603	3.4736	3.46976	3.33066	3.48193	3.41194	3.34228	3.44426	3.40735	3.31807	3.37027	3.37385	3.47713	3.3742	3.51238	3.57109	3.4823	3.44582	3.37783	3.28954	3.34771	3.47161	3.20593	3.46079	3.30569	3.57929	3.7034	3.48039	3.66495	3.42302	3.26321	3.38174	3.17483
223.959	223.958	223.964	451.415	451.137	456.648	63	13	15	15	6	13	4.24967	4.3187	4.28189	4.32732	4.33451	4.39256	4.37958	4.40082	4.40394	4.38021	4.39409	4.42825	4.40865	4.44382	4.45634	4.46157	4.43126	4.44812	4.43191	4.44478	4.4515	4.36398	4.41927	4.3674	4.35031	4.39253	4.38172	4.39218	4.38323	4.45405	4.42363	4.43994	4.4287	4.44529	4.35542	4.37612	4.36176	4.37507
224.023	224.021	224.025	37.7289	31.4929	39.5692	60	12	10	14	6	13	3.87516	3.91427	3.89966	3.96983	3.90231	3.69914	3.90526	4.04526	4.3285	3.80717	3.80926	4.10001	3.97175	3.85462	3.95646	3.98717	4.01647	3.50203	3.76645	3.20396	3.41299	3.49014	4.17599	4.25284	4.20275	4.03515	4.06518	3.53354	4.18108	3.95422	3.88405	3.91522	3.63711	3.74364	3.62732	4.01052	4.16388	3.98654
224.028	224.023	224.029	199.329	196.316	207.379	47	13	0	15	5	13	4.35971	4.38497	4.1483	4.20039	3.90405	4.56602	4.30859	4.37141	4.22587	4.83009	4.81365	4.8159	4.79943	2.43336	2.04745	2.28656	2.38192	2.22666	2.40506	2.12435	2.14672	2.26242	2.38071	2.30869	2.26878	2.03541	2.17297	2.03412	3.79664	3.28571	3.53902	3.65933	3.5581	3.94232	4.21603	4.2883	4.74606	4.38817
228.16	228.157	228.165	383.95	383.374	384.394	46	9	15	10	4	8	3.41591	3.28565	3.20098	3.28752	3.37072	3.59482	3.33291	3.25083	3.2529	3.48638	3.49273	3.48821	3.72615	3.76009	3.48792	3.42934	3.62896	3.57137	3.74858	3.77442	3.81924	3.65095	3.69383	3.69378	3.60173	3.57529	3.56342	3.54932	3.57654	3.46593	3.69224	3.71517	3.43397	3.61363	3.17526	3.52929	3.38647	3.31541
229.155	229.152	229.157	161.759	158.364	167.363	45	12	0	14	5	13	3.90645	3.81282	3.88594	3.99424	3.92234	3.58734	3.51885	3.79322	3.56648	3.78484	3.70837	3.65565	3.80979	1.90053	2.31652	2.19216	2.15205	1.69782	2.01462	1.8641	2.25596	2.22921	1.76815	2.39334	2.48674	2.14468	1.72069	1.85398	3.4551	3.6519	3.81233	3.97306	3.42487	3.6202	3.62698	3.84039	3.64167	3.53146
231.017	231.013	231.019	305.489	304.761	306.145	42	13	0	15	4	10	4.72098	4.86307	4.4571	4.63712	4.10815	4.48672	4.13919	4.03237	3.81412	4.53244	4.37113	3.4878	3.69895	2.2327	2.50542	2.29924	2.24107	2.4863	2.2956	2.11544	2.28193	2.53536	2.38976	2.3318	2.3614	2.17598	2.36898	2.46071	3.1286	2.84951	3.39859	3.40287	3.16247	3.9907	4.65325	4.48313	4.52946	4.29243
232.025	232.021	232.027	277.482	276.321	282.22	48	13	0	15	6	13	5.29066	5.23385	5.02421	5.08932	4.78838	4.87231	4.89048	5.08899	4.83413	5.00066	4.95467	4.75284	4.76073	2.22138	2.38374	2.41597	2.24614	2.21693	1.92726	2.41794	2.12221	2.38729	2.26884	2.33989	2.18474	2.39925	2.26249	2.53497	4.32209	3.71221	4.01954	4.0153	3.65697	4.63904	5.15274	5.39453	5.28072	4.84291
233.028	233.027	233.03	277.48	275.978	278.558	41	13	0	15	3	10	4.34331	4.35167	4.06396	4.17438	3.79399	3.90895	3.97158	4.09866	3.8737	3.95017	4.0564	3.85257	3.70636	2.53956	2.61186	2.63097	2.41409	2.54128	2.32629	2.52965	2.29235	2.60999	2.54145	2.21155	2.39797	2.6939	2.49485	2.6712	3.30015	2.96465	2.88544	3.1745	2.95285	3.71084	4.26205	4.49268	4.34463	3.8973
233.155	233.153	233.158	591.24	590.513	592.09	62	13	14	15	6	13	4.20002	4.16133	4.20506	4.21614	4.2328	4.00119	4.0701	3.86832	4.08538	4.16078	4.16397	4.12854	4.14797	3.76026	3.84418	3.77372	3.84542	3.79157	3.86281	3.74334	3.83542	3.86066	3.86557	3.82895	3.7272	3.82413	3.82418	3.34484	4.06624	4.19761	4.17176	4.12783	4.0733	4.06396	4.11135	4.0653	4.12189	4.00905
235.118	235.11	235.12	158.043	150.006	172.707	48	13	0	15	5	13	4.36567	4.38468	4.426	4.47053	4.35185	4.07686	4.10883	4.17769	4.12937	4.06348	4.1345	4.0998	4.0207	2.38137	2.32905	2.45917	2.26088	2.24442	2.52282	2.47996	2.12439	2.39984	2.4824	2.36013	2.19881	2.43727	2.2026	2.46369	4.1109	4.0491	3.69255	3.65786	3.61576	3.76338	4.05846	4.18263	4.12781	3.93952
235.119	235.115	235.12	229.125	227.241	236.327	48	13	0	15	6	13	5.17775	5.12911	5.16195	5.1388	5.13489	5.02589	5.09037	5.07244	5.08033	5.08336	5.06765	5.11805	5.14421	2.55661	2.36072	2.39215	2.47511	2.36395	2.72602	2.7216	2.76348	2.71513	2.70239	2.58882	2.03825	2.42513	2.46921	2.3746	5.17672	5.09551	5.0721	4.94319	4.86682	4.96839	5.06194	5.10626	5.13848	4.95531
235.134	235.132	235.138	542.754	541.889	543.747	36	5	15	8	6	2	3.23764	3.37696	3.0201	3.11141	3.47115	3.14423	3.27635	3.17149	3.36694	3.34818	3.07455	3.43127	3.50022	3.44464	3.21302	3.56854	3.57266	3.58314	3.77365	3.71274	3.8357	3.77423	3.68044	3.75591	3.62983	3.61106	3.76848	3.74534	3.28421	3.16892	3.60501	3.50632	3.72125	3.59624	3.3979	3.23741	3.34189	3.47532
236.02	236.018	236.022	334.423	333.136	335.699	42	12	0	13	6	10	3.7855	3.73776	3.84918	3.79352	3.70256	3.79593	3.59929	3.6142	3.57733	3.44695	3.5627	3.48688	3.6156	2.02321	1.78536	2.06658	1.91328	1.9186	1.83929	2.10625	2.26799	1.99627	2.02733	1.46716	2.24196	1.74775	2.23429	1.99153	3.76616	3.87548	3.54677	3.86115	3.75053	3.92177	3.74632	3.59109	3.44533	3.61524
236.105	236.101	236.108	529.913	529.391	530.37	61	12	15	15	6	13	3.84553	3.86885	3.92008	3.81691	3.84364	3.8411	3.88995	3.82607	3.9346	4.01709	3.87854	4.03101	4.05912	3.8545	3.94001	4.20545	4.25621	4.35408	4.01327	3.98343	4.08384	4.09473	4.26329	3.96441	3.85841	3.99305	4.11803	4.20686	4.1101	3.79376	3.89577	3.92903	4.13132	4.04886	3.89562	3.85726	3.8524	3.84237
236.122	236.121	236.123	229.077	227.241	230.561	46	13	0	14	6	13	4.24143	4.16588	4.24232	4.17695	4.13994	4.04221	4.15604	4.14345	4.15312	4.12646	4.03757	4.09959	4.20057	2.0888	1.7924	2.04621	2.026	2.175	2.17986	2.40843	2.36717	2.34588	2.51136	2.38699	2.32148	2.28185	2.15506	2.22397	4.24244	4.09521	4.08363	4.00131	3.85922	4.01793	4.0519	4.14158	4.19743	3.97358
237.004	237	237.009	206.19	199.288	210.641	44	12	0	15	5	10	3.87157	3.86454	3.65334	3.75295	3.18981	3.94738	3.8865	3.72425	3.67474	3.93509	4.03519	4.06759	4.01287	2.00624	2.19504	2.33182	2.34311	2.21347	2.11874	2.22228	2.21606	2.31158	1.91856	2.22578	2.03952	2.43294	2.16921	2.28438	3.20449	3.23112	3.12774	3.07898	2.85095	3.28106	3.67914	3.77428	4.11381	3.73162
237.113	237.111	237.116	468.125	467.579	468.927	61	13	14	15	6	12	3.49983	3.88874	3.74821	3.73378	3.88457	3.58906	3.69719	3.67058	3.77092	3.85487	3.83346	3.9949	3.94936	3.57862	3.38494	3.80422	3.41314	3.77524	3.85095	4.17513	4.07538	4.07638	4.14978	3.83657	3.91836	4.12363	4.25954	4.06593	3.71632	3.84527	4.19567	4.09046	4.16662	4.10884	3.67287	3.69771	3.74063	3.93495
239.068	239.065	239.071	660.312	659.059	663.389	55	13	11	15	6	9	3.66629	3.53024	3.63377	3.78126	3.61712	3.71505	3.49969	3.72319	3.86303	3.30644	3.61543	3.73468	3.70471	3.79103	3.78681	3.68666	3.76189	3.72927	3.75028	3.71578	3.62631	3.71552	3.83677	3.61961	3.76943	3.76465	3.58944	3.6782	3.56117	3.58469	3.69641	3.6934	3.60157	3.72964	3.79	3.5945	3.73822	3.54096
241.082	241.08	241.086	73.9783	69.7497	75.936	44	12	0	13	6	12	4.10864	4.14512	4.11093	4.14272	4.13644	4.11097	4.08093	3.92688	4.04939	4.08222	4.05597	4.02742	4.06066	2.79292	2.86924	2.80892	2.82391	2.86606	2.68895	2.44197	2.6675	2.79174	2.66816	2.79808	2.7759	2.84444	2.78247	2.44984	3.87367	3.83023	3.72825	3.56874	3.59248	3.68946	3.96436	2.6013	3.76848	3.89918
242.176	242.174	242.178	428.715	428.224	429.174	62	13	15	15	6	13	4.03189	4.00096	3.88312	4.01436	4.06567	4.37222	4.00821	3.89645	3.90439	4.23116	4.2703	4.1748	4.14648	4.29098	4.23868	4.10006	4.3456	4.30811	4.38375	4.32959	4.43674	4.36337	4.35641	4.58132	4.05485	4.25521	4.32851	4.20787	4.13281	4.08991	4.08482	4.20626	4.1624	4.11406	3.85654	4.25133	4.05793	4.08548
243.062	243.057	243.064	38.959	33.4548	40.2095	47	13	1	13	6	13	4.2573	4.14926	4.09148	4.23069	4.21129	4.27558	4.18195	4.09139	4.08137	4.17307	4.16474	4.06049	4.07754	3.37791	2.66117	2.99059	2.84267	2.74558	2.57679	2.14457	2.28274	2.82953	2.65126	2.88644	2.91084	3.03224	2.83519	2.49142	4.17742	4.13159	4.02677	4.16536	3.95028	4.11209	4.3373	2.73763	4.18882	4.04635
246.04	246.039	246.075	305.559	304.421	310.717	42	13	2	15	2	9	4.63793	4.76841	4.57138	4.56946	4.07205	4.36229	4.05751	3.88816	3.48607	4.52113	4.44394	3.65899	3.84375	1.85607	2.18857	2.08873	2.04607	3.12425	2.61136	2.30371	2.04869	1.64161	1.94759	2.03951	2.14146	2.04218	1.91145	2.11992	3.1017	2.80828	3.23076	3.14494	3.12084	3.93966	4.53163	4.39326	4.41741	4.04138
247.013	247.011	247.022	246.313	244.418	251.344	33	10	0	15	0	7	4.16633	4.27931	3.88203	4.04614	3.55096	4.18086	3.75719	3.85747	3.74942	3.71106	3.65019	3.42899	3.38296	1.98992	2.16821	2.04227	2.25841	2.26413	2.05535	2.32413	1.94949	2.16516	2.04492	2.1487	1.98863	1.695	2.09121	2.12195	3.02985	2.62459	2.98057	2.80218	2.58712	3.41607	4.03332	4.33041	4.36897	3.97684
247.17	247.165	247.172	403.269	402.635	404.955	61	13	15	14	6	13	3.63655	3.69332	3.66657	3.70936	3.75408	3.37591	3.29168	3.34663	3.42044	3.61811	3.67799	3.80515	3.1813	3.78895	3.77598	3.76534	3.70247	3.86542	3.74755	3.61919	3.93182	3.746	3.8698	3.80809	3.83153	3.78087	3.86382	3.83177	3.80101	3.70995	4.05423	3.97988	3.75991	3.8377	3.62765	3.6114	3.71212	3.75457
247.171	247.169	247.174	648.067	646.376	648.924	61	13	15	14	6	13	3.92668	3.94791	4.012	4.05425	4.08039	3.83855	3.88345	3.842	3.85723	4.0426	3.95629	4.01206	3.9557	3.76625	3.74328	3.61246	3.67301	3.80597	3.89531	3.9531	3.98988	3.89351	4.02993	3.96879	3.873	3.94439	3.99513	4.02162	3.8455	3.74899	4.02333	3.96856	3.98082	3.72062	3.89348	3.87313	3.83437	3.95146
249.15	249.149	249.152	746.275	744.419	747.876	61	13	15	14	6	13	4.24794	4.25688	4.26209	4.26447	4.21356	4.19018	4.16697	4.15941	4.18754	4.12836	4.20822	4.20323	4.19361	4.16483	4.17438	4.12467	4.13895	4.15679	4.20183	4.12949	4.23167	4.2315	4.19763	4.15056	4.15367	4.13646	4.1585	4.09059	4.19964	4.20992	4.26898	4.17867	4.20845	4.26023	4.20626	4.21578	4.19408	4.20545
249.186	249.185	249.188	577.038	576.131	577.496	61	13	14	15	6	13	4.36432	4.3071	4.33395	4.34964	4.31978	4.15281	4.16615	4.21927	4.1648	4.37115	4.42161	4.42759	4.42832	3.71708	3.89885	4.20574	4.32351	4.45076	4.03187	4.05514	4.16809	4.22436	4.32938	3.9372	3.82499	3.98078	4.08682	4.05768	4.36901	3.94185	4.2972	4.24545	4.28193	4.25374	4.23564	4.22498	4.25037	4.17809
249.186	249.185	249.187	535.281	534.632	535.722	62	13	15	15	6	13	4.96547	4.99742	4.97459	4.99548	5.02833	4.76108	4.76588	4.76442	4.819	4.95579	4.96888	5.00743	5.00577	4.84088	4.90774	4.91284	4.93043	4.99476	4.92576	4.93679	4.96317	4.93903	5.00884	4.97153	4.96953	4.96015	5.04348	5.01809	4.99581	4.91548	5.15377	5.11759	4.98421	4.97255	4.91886	4.92538	4.94019	5.00022
250.035	250.033	250.038	186.942	183.939	190.345	36	11	0	15	0	7	4.15346	4.25421	4.00925	4.06086	3.78146	3.99701	4.00105	4.02046	3.60445	3.64664	3.52502	3.28735	3.46006	3.16067	3.20188	3.12168	3.21894	3.08386	3.03944	3.13292	3.1688	3.11615	3.09195	3.08001	3.12782	3.06142	3.10783	3.1299	3.50504	3.41815	3.25643	3.31544	3.19094	3.52088	4.15192	4.12867	4.17186	3.71266
250.19	250.186	250.191	535.28	534.632	537.05	63	13	15	15	6	13	4.21071	4.21393	4.20776	4.16739	4.2694	3.90569	3.92054	3.98599	4.05116	4.16765	4.17097	4.24285	4.26036	4.03671	4.12644	4.04668	4.16587	4.24327	4.15661	4.1651	4.2162	4.17992	4.27532	4.20627	4.18108	4.16657	4.25203	4.22639	4.22393	4.13419	4.38167	4.35885	4.20639	4.19038	4.15001	4.15063	4.20223	4.2509
253.145	253.139	253.146	492.591	492.263	498.65	64	13	15	15	6	13	4.19952	4.21817	4.20009	4.25886	4.24125	4.29042	4.32733	4.27499	4.28109	4.23935	4.22418	4.30211	4.2492	4.28393	4.29314	4.25848	4.24196	4.2607	4.17284	4.32177	4.29538	4.25384	4.25133	4.10772	4.2082	4.17947	4.20328	4.24347	4.25883	4.29746	4.28352	4.08272	4.22881	4.25357	4.07654	4.19713	4.2464	4.2329
254.099	254.091	254.103	236.814	234.461	238.772	57	11	14	13	6	11	3.52471	3.58935	3.47387	3.43451	3.52648	3.36497	3.3255	3.4021	3.5097	3.57488	3.56524	3.64519	3.66683	3.66438	3.55645	3.22022	3.55817	3.65166	3.57407	3.56343	3.58248	3.55286	3.41597	3.58361	3.57136	3.6362	3.6598	3.68224	3.58647	3.44682	3.61172	3.57388	3.569	3.5938	3.49762	3.56452	3.59613	3.50751
256.001	255.996	256.005	401.352	400.63	402.884	27	13	0	10	0	3	4.25698	3.78231	3.43081	3.64931	3.02275	3.35214	3.16679	3.54614	2.95711	3.62344	3.61678	3.36123	3.37629	1.99155	2.16205	1.86421	1.41424	1.64492	2.12534	2.09224	1.5883	1.48188	1.95746	1.96221	1.7504	1.70086	1.98714	1.85192	2.28724	2.24201	2.37084	2.47057	2.35816	2.69995	3.49909	3.25508	3.37305	3.33501
259.012	259.007	259.015	351.005	350.02	353.075	37	13	0	14	1	8	4.20138	4.09444	3.89803	4.00934	3.80537	3.85323	3.74159	3.96942	3.67414	4.09655	3.79669	3.52261	3.56052	2.54842	2.06058	2.30002	2.21526	2.42303	2.52589	2.29031	2.57031	2.31083	2.19614	2.31936	2.50359	2.35359	2.36139	2.14877	3.22942	3.06344	3.24818	3.19988	2.92177	3.54156	4.08936	4.07011	3.96229	3.91802
259.018	259.01	259.021	369.2	368.231	372.919	41	12	0	15	2	10	4.33277	4.16177	4.04244	4.06767	3.95817	4.03078	3.8957	3.97956	3.82626	3.80398	3.91	3.55543	3.52538	2.34251	2.41581	2.04877	2.44258	2.22048	2.38315	2.34903	2.3746	2.4605	2.14977	2.26942	2.51963	2.35693	2.02732	1.9808	3.38677	2.89246	3.19492	2.89192	2.78197	3.77827	4.10375	4.00229	4.02127	3.87251
259.022	259.021	259.025	264.961	263.293	266.655	47	13	0	15	6	13	4.06307	4.14435	4.17621	4.14976	3.87589	4.17717	4.17545	4.05006	4.09113	4.08602	3.948	4.14943	3.889	2.26404	2.41757	2.37825	2.13176	2.39925	2.32491	2.43019	2.05538	2.41463	2.16816	2.46059	2.55989	2.25106	2.3007	2.43505	4.37661	3.99603	4.08682	4.14548	4.10807	4.38762	4.16233	4.12282	4.18651	4.07522
259.061	259.06	259.063	314.436	313.61	315.261	47	13	0	15	6	13	4.39906	4.39597	4.32934	4.31979	3.93474	4.3049	4.33764	4.33841	4.16456	4.25188	4.22863	4.23071	4.23078	2.57645	2.58764	2.40499	2.32504	2.67285	2.82621	2.88134	2.8539	2.71376	2.96805	2.69582	2.43893	2.64067	2.43495	2.68782	4.03751	3.94354	4.0871	4.08422	3.92259	4.1491	4.14071	3.89239	4.03376	3.97203
261.134	261.131	261.149	292.181	279.933	297.094	62	12	11	13	6	13	3.82333	3.86813	3.68083	3.9491	3.8236	3.81145	3.85838	3.60282	3.82564	3.86785	3.98555	4.07656	4.07401	3.57006	3.72804	3.57126	3.41359	3.7147	3.09387	3.37739	3.3705	3.36771	3.42035	3.82869	3.81319	3.4707	3.35036	3.50404	3.8992	3.82684	3.66594	3.6924	3.44666	3.45185	4.05968	3.8693	3.90454	3.70395
262.035	262.031	262.04	246.397	244.418	247.793	40	13	0	15	2	9	4.25212	4.39097	4.00273	4.07033	3.65591	4.20865	3.83052	3.97922	3.83968	3.88444	3.74622	3.56981	3.52463	2.60281	2.51884	2.63422	2.6899	2.28121	2.42197	2.29911	1.94762	2.49132	2.95296	2.84054	2.89062	2.53623	2.70982	2.32138	3.2244	2.84402	3.02652	2.9578	2.77908	3.46624	4.16288	4.44334	4.4748	4.04803
263.164	263.157	263.171	590.914	589.521	600.316	62	10	12	15	6	13	3.85672	3.70183	3.71369	3.67138	3.73622	3.63917	3.55207	3.7703	3.82173	3.89352	3.82922	3.91955	3.75325	3.58321	3.90253	3.54286	3.7708	3.60482	3.74676	3.99158	4.00988	3.92878	3.97431	3.6037	3.53234	3.67658	3.72396	3.44707	3.53825	3.49319	4.08838	3.96483	3.88607	3.75965	3.71937	3.9769	3.34044	3.38641
263.166	263.162	263.172	749.54	747.648	754.398	62	13	15	15	4	11	4.06761	3.87546	3.89405	3.81657	3.89307	3.9291	3.82994	3.79593	3.87438	3.77082	3.85358	3.86252	3.85408	3.86616	3.82034	3.82096	3.56296	3.78272	3.92507	3.89517	3.96902	3.85034	3.73926	3.72425	3.80957	3.91289	3.87973	3.87107	3.89476	3.82039	3.80278	3.88188	3.5567	3.86845	3.87928	3.95053	3.98721	3.91176
265.149	265.148	265.15	601.332	600.546	601.632	62	13	15	15	6	13	5.38094	5.20612	5.12708	5.42455	5.41391	5.20737	5.10046	4.96597	5.1898	5.27426	5.12256	5.07522	5.90114	5.20182	5.15942	5.11114	5.50355	5.2908	5.24406	5.08211	5.43758	5.47183	5.28048	5.16814	5.13706	5.16268	5.40276	5.19507	5.29107	5.52635	5.18574	5.16448	5.30295	5.29922	5.23775	5.64568	5.23102	5.16743
266.088	266.084	266.091	49.4079	43.7166	52.7022	41	13	0	13	4	10	3.96846	3.95096	3.84866	3.96979	3.91378	3.92254	3.83889	3.71651	3.77012	3.87247	3.86827	3.83708	3.52215	2.86837	2.68664	2.66809	2.4838	2.63104	2.34586	2.08039	2.53925	2.50173	2.0134	2.57689	2.38436	2.54094	2.46869	1.87617	3.87841	3.8284	3.6624	3.74967	3.44777	3.73949	3.88089	2.10974	3.91887	3.77442
266.151	266.15	266.153	601.345	600.546	601.889	62	13	15	15	6	13	4.5069	4.34679	4.21605	4.5923	4.544	4.32938	4.24207	4.09703	4.33278	4.43796	4.24258	4.21814	5.04752	4.32249	4.31912	4.28435	4.64547	4.40173	4.38089	4.2381	4.582	4.624	4.43035	4.27226	4.25116	4.29575	4.54995	4.34388	4.46418	4.67247	4.34379	4.2821	4.45659	4.44991	4.4071	4.81298	4.38406	4.32457
267.147	267.142	267.151	601.341	600.006	604.026	64	13	15	15	6	11	4.13936	3.96591	3.81168	4.20505	4.18101	3.9581	3.84071	3.60647	3.94809	4.0345	3.71305	3.66905	4.66019	3.91206	3.88937	3.7609	4.28155	4.06523	3.99269	3.6033	4.21379	4.21297	3.9959	3.92042	3.89978	3.93485	4.15821	3.81824	4.03504	4.293	3.90355	3.87616	3.92793	3.89973	3.99588	4.43196	3.90525	3.93169
267.195	267.184	267.203	514.248	511.95	519.571	47	9	8	10	6	10	3.62834	3.60855	3.51211	3.46805	3.55484	3.48258	3.37746	3.54487	3.50196	3.38779	3.37266	3.59215	3.71217	3.0957	3.20578	3.20093	3.35039	3.21168	3.48971	3.46212	3.38156	3.33868	3.63535	2.97636	3.2422	3.24994	3.22348	3.275	3.45955	3.35333	3.71904	3.70618	3.57407	3.76824	3.282	3.24873	3.47487	3.29682
267.196	267.191	267.2	589.561	587.812	591.312	49	10	11	10	6	10	3.66053	3.51203	3.61373	3.57964	3.64539	3.31337	3.4255	3.48368	3.33533	3.63934	3.6963	3.60015	3.58727	3.35973	3.50769	3.43449	3.3954	3.41041	3.6557	3.71952	3.73415	3.55333	3.52264	3.62233	3.3144	3.52428	3.53059	3.56086	3.39453	3.3347	3.80773	3.85114	3.75089	3.66342	3.53962	3.56115	3.48204	3.53352
268.082	268.08	268.085	260.242	258.49	261.592	41	13	0	15	2	11	4.15402	4.12376	3.77569	3.98727	3.81911	4.05241	3.9126	3.78239	3.65902	3.99421	3.95209	3.67141	3.74058	2.3653	2.25347	2.14782	2.33724	2.35102	2.51213	2.60715	2.58156	2.65129	2.57861	2.42097	2.04877	2.16621	2.32085	2.23347	3.21716	3.04336	3.2161	3.21885	3.07361	3.35108	4.11348	4.10532	4.18401	3.75288
269.132	269.131	269.138	481.857	474.996	484.286	63	13	15	15	6	13	4.88321	4.7377	4.86594	4.7936	4.92894	4.83687	4.88104	4.80655	4.82813	4.80752	4.83083	4.92384	4.89022	4.86784	4.77928	4.8294	4.7514	4.8165	4.79402	4.8144	4.98056	4.87699	4.71648	4.86042	4.77361	4.99355	4.89167	4.82242	4.91128	4.70476	4.76575	4.9104	4.91364	4.72781	4.86535	4.80899	4.78788	4.91984
269.132	269.131	269.133	553.131	551.31	555.137	60	13	13	15	6	13	4.84837	4.78034	4.80964	4.88245	4.95301	4.84134	4.96829	4.78454	4.85951	4.80824	4.94172	4.99512	4.92008	4.85755	4.77539	4.85708	4.72713	4.85881	4.55664	4.62274	4.50002	4.61515	4.6562	4.81014	4.81135	4.86424	4.93344	4.80939	4.83435	4.83292	4.66417	4.6159	4.44854	4.64924	4.89257	4.84337	4.72123	4.92521
271.054	271.032	271.06	401.388	400.758	404.846	32	8	0	8	2	13	0.597244	0.530427	3.71967	3.66807	3.30688	3.64695	3.77007	3.81468	3.59097	3.72473	2.39712	3.81103	3.61658	2.17016	2.40605	2.36844	2.32782	2.28104	2.68572	2.93074	2.78837	2.85767	2.62773	2.34587	2.31369	2.38779	2.39399	2.49333	3.32275	3.28046	3.49754	3.50337	3.34657	3.53653	3.47344	3.00512	2.18747	2.77674
271.069	271.063	271.072	144.959	141.173	152.273	39	11	0	11	3	13	3.60854	3.6077	3.74786	3.76132	3.75517	3.47792	3.61258	3.30787	3.26724	3.59708	3.72835	3.70671	3.64467	2.44402	2.43396	2.4566	2.46521	2.48235	2.67808	2.689	2.73021	2.84736	2.63218	2.54383	2.48626	2.21068	2.26237	2.37459	3.53664	3.4448	3.47692	3.75003	3.4704	3.4103	3.68112	2.46815	3.38092	3.55611
274.036	274.033	274.037	369.313	361.28	369.776	45	13	0	15	4	12	4.59746	4.40471	4.3502	4.39511	4.23564	4.29748	4.14645	4.27227	4.15301	4.10968	4.24823	3.75829	3.8319	2.14563	2.09582	2.38132	2.33448	2.29924	2.12971	2.1959	2.21336	1.93745	2.23686	2.10618	2.20614	2.34975	2.29183	2.3464	3.49852	3.26943	3.26656	3.34492	3.04981	4.06584	4.37655	4.491	4.34307	4.15754
274.036	274.034	274.04	351.642	341.532	352.136	46	13	0	15	5	12	4.86534	4.7081	4.6301	4.65635	4.49995	4.56887	4.49316	4.61908	4.42847	4.44776	4.47485	4.07273	4.21838	1.79008	2.27533	1.6246	2.30878	2.29106	2.29479	2.36395	2.01485	2.18084	2.29112	2.20163	2.42415	2.10155	2.39273	2.50395	3.6134	3.27355	3.60244	3.54093	3.20206	4.30508	4.68048	4.73524	4.70186	4.4874
275.04	275.037	275.043	351.677	350.432	352.182	40	13	0	15	1	11	4.33443	4.12636	4.01696	4.14929	3.93738	3.97175	3.90564	4.06367	3.7659	3.86463	3.90999	3.39888	3.56703	2.49139	2.18689	2.43452	2.46826	2.40831	2.32767	2.41918	2.48477	2.25274	2.1561	2.24531	2.28659	2.2567	2.19322	2.41862	3.19397	2.81857	3.13734	3.13463	2.79226	3.69127	4.12536	4.22747	4.10647	3.87174
275.166	275.156	275.17	606.917	596.271	612.214	22	2	15	4	1	0	3.41173	3.27909	3.20631	3.70772	2.51475	3.2465	3.13414	3.04245	3.11449	2.89514	3.15813	3.30824	3.35538	3.59587	3.60892	3.6732	3.74444	3.86623	3.84904	3.95393	3.93103	3.94682	3.90171	3.63999	3.78608	3.83868	3.83736	3.86571	3.6062	3.30781	3.57045	3.50661	3.68938	3.60801	3.18909	4.11157	3.2539	3.4548
277.094	277.091	277.103	395.104	394.367	401.868	63	13	14	14	6	13	3.89549	3.71398	3.72455	3.65813	3.74657	3.76018	3.74626	3.89662	3.87255	3.43457	3.37257	3.51234	3.63981	3.43824	3.72323	3.74043	3.99006	3.65335	3.39273	3.64396	3.64184	3.80269	3.58606	3.35815	3.37983	3.20851	3.5438	3.61107	3.59581	3.77179	3.91467	3.80346	4.04848	4.1038	3.71403	3.85953	3.7146	3.60731
277.13	277.12	277.131	229.071	223.98	236.647	49	13	0	15	6	13	5.65292	5.5381	5.57512	5.53411	5.49748	5.27915	5.38657	5.35817	5.35879	5.44663	5.4218	5.48944	5.5258	2.50075	2.39794	2.4819	2.54347	2.53237	2.73553	2.76164	2.67567	2.67435	2.74679	2.65132	2.50128	2.50767	2.54681	2.72075	5.50502	5.369	5.37131	5.13432	4.99164	5.17775	5.32524	5.41398	5.45782	5.11306
277.142	277.137	277.151	493.346	491.837	499.476	33	5	6	8	6	8	3.15705	3.1837	3.15203	3.21191	3.12616	2.88544	3.19587	3.1402	3.02426	3.00621	2.99255	3.13404	3.18835	3.23766	3.0649	3.2059	3.11271	3.1704	3.30542	3.19119	3.38247	3.2978	3.412	3.0396	2.68782	2.99598	3.10078	2.94536	3.02653	2.98095	3.43205	3.49945	3.40593	3.28309	2.99927	3.25754	2.99124	3.12072
277.148	277.144	277.181	591.312	584.824	607.659	81	13	13	15	6	13	4.26454	4.37856	4.41605	4.40542	4.454	4.26134	4.16118	4.28905	4.26104	4.01344	4.19543	4.32776	4.26918	4.02677	4.02144	3.97482	4.19403	3.91777	4.00501	3.84192	3.42999	3.8207	4.03064	4.05223	3.88712	3.93631	4.0667	3.95893	4.32881	4.37994	4.27753	4.34444	4.20838	4.18793	4.28029	4.02071	4.33387	4.29341
277.182	277.175	277.183	628.633	627.308	632.393	63	13	15	15	6	13	4.10993	4.18064	4.20204	4.20127	4.14848	4.20481	4.22594	4.03997	4.09327	4.22586	4.35155	4.33019	4.3406	4.35215	4.39721	4.77082	4.88571	4.97854	4.32166	4.26019	4.4775	4.54772	4.66634	4.47318	4.36951	4.45222	4.70401	4.63545	4.41926	4.22823	4.1521	4.29752	4.3408	4.27623	4.15408	4.19308	4.24335	4.27597
277.182	277.174	277.184	808.336	801.557	819.996	51	9	9	12	6	11	3.95509	3.677	3.92314	3.60509	3.85926	3.9809	3.89219	3.83365	3.78767	3.8034	3.86724	3.94865	3.76735	3.6212	3.96705	3.88523	3.86853	3.78315	3.69692	3.5127	3.64768	3.82411	3.87033	3.85851	3.68803	3.78543	3.72949	3.89775	3.8666	3.78657	3.76587	3.749	3.59102	3.71774	3.82435	3.97762	3.8141	3.8894
278.133	278.13	278.139	229.062	226.903	235.473	47	13	0	14	6	13	4.76663	4.66507	4.69775	4.65856	4.61375	4.40607	4.51141	4.4743	4.47918	4.58015	4.55426	4.59637	4.6465	2.19233	1.97472	2.16721	2.11088	2.24013	2.4113	2.37208	2.46117	2.21339	2.51632	2.18966	2.13621	1.88736	2.01056	2.15701	4.64886	4.47954	4.49093	4.26741	4.04755	4.28721	4.4348	4.53589	4.61751	4.22669
278.184	278.182	278.186	628.645	626.974	629.635	46	7	15	10	5	9	3.40689	3.50972	3.28874	3.35661	3.4466	3.51877	3.51396	3.38468	3.49541	3.5131	3.42421	3.57145	3.5821	3.54555	3.64012	3.94432	4.05975	4.25947	3.4789	3.50573	3.705	3.72472	3.96414	3.69438	3.60396	3.7343	3.93807	3.92611	3.71646	3.39039	3.48075	3.48862	3.6503	3.5524	3.38151	3.48256	3.36116	3.34744
278.919	278.913	278.925	452.451	450.25	454.557	46	10	7	9	6	11	3.18704	3.40912	3.3952	3.34575	3.56893	3.57272	3.61706	3.53589	3.31726	3.30442	3.4416	3.42107	3.37613	3.61683	3.40117	3.62686	3.6688	3.42593	3.57111	3.61338	3.62084	3.61642	3.50169	3.45273	3.60087	3.54516	3.57833	3.27421	3.27296	3.33592	3.36342	3.38638	3.33199	3.59173	3.63092	3.5848	3.58805	3.4281
279.026	279.019	279.028	32.1625	30.4453	41.9876	60	12	14	15	5	13	4.48046	4.48747	4.50537	4.61466	4.51334	4.44532	4.60121	4.43664	4.88136	4.6911	4.66699	4.85705	4.76869	4.53817	4.61867	4.70521	4.69645	4.22101	4.60365	4.18212	4.16392	4.54783	4.85044	4.67685	4.69523	4.72138	4.75074	4.64724	4.71836	4.67368	4.6504	4.68684	4.55251	4.55206	4.30945	4.83966	4.72436	4.77
279.133	279.13	279.137	229.029	226.903	230.224	40	13	0	11	5	11	4.02216	3.92629	3.93351	3.82166	3.77484	3.60023	3.67501	3.71323	3.66149	3.74676	3.75631	3.78789	3.85523	2.48322	2.4625	2.54014	2.3953	2.48937	2.57688	2.77992	2.7204	2.60849	2.6305	2.28674	2.47263	2.27652	2.53834	2.53004	3.84875	3.74064	3.71587	3.52379	3.11785	3.55939	3.62395	3.75801	3.81238	3.43501
279.16	279.151	279.164	496.358	495.709	506.727	28	3	8	6	6	4	3.07248	3.08634	2.95478	3.04601	3.03755	2.97785	3.11606	2.86537	3.17549	2.77575	3.12016	3.19615	3.08647	2.94163	2.93051	3.09224	3.25857	3.10471	3.48967	3.43329	3.57103	3.58259	3.53695	3.05668	3.04098	3.01759	3.11195	3.13155	2.99494	3.03652	3.6722	3.70092	3.36902	3.76937	3.03544	2.88541	3.12673	3.14185
281.124	281.117	281.125	158.228	154.926	164.322	48	13	0	15	6	13	4.57378	4.58518	4.63813	4.63761	4.57605	4.46465	4.50368	4.69231	4.52769	4.44871	4.50628	4.49178	4.45162	2.56427	2.5048	2.37777	2.52855	2.41184	2.65763	2.7976	2.57581	2.55134	2.89186	2.4264	2.43127	2.53335	2.43729	2.28191	4.52114	4.46601	4.32196	4.28425	4.12429	4.2288	4.46415	4.47868	4.4646	4.47271
281.142	281.134	281.145	391.498	389.95	392.529	49	13	1	14	5	13	4.23003	4.10598	4.05558	4.30277	4.12923	3.92477	3.90963	4.02463	3.92801	3.9775	3.82333	4.02479	3.92049	2.73666	2.74773	2.80657	2.81991	2.80441	3.28792	3.21251	3.24329	3.32036	3.37299	2.61924	2.75528	2.77615	2.68598	2.76648	3.56441	3.54052	3.70711	3.5859	3.6133	3.59551	4.0497	3.98023	3.85803	3.75933
283.119	283.112	283.12	248.248	237.002	249.826	67	13	15	15	6	13	4.97902	4.89681	4.91191	4.97088	4.93621	4.51821	4.6173	4.62873	4.61983	4.83266	4.79641	5.00482	5.05714	4.62337	4.55964	4.61831	4.7863	4.56361	4.78385	4.75228	4.67439	4.64828	4.76152	4.5686	4.631	4.6242	4.65471	4.76477	4.79861	4.57622	4.84856	4.71059	4.75358	4.72586	4.97055	4.42829	4.62998	4.60397
283.119	283.114	283.123	278.208	277.005	281.065	58	11	13	15	5	13	3.89353	3.77107	3.8457	3.95531	3.87459	3.45976	3.59712	3.57338	3.4662	3.96649	3.97838	4.42991	4.511	3.66157	3.77583	3.71928	3.95552	3.68967	3.8911	3.92496	3.79123	3.83154	3.89567	3.51263	3.77466	3.60943	3.75484	3.99107	4.03256	3.562	4.13259	3.7725	3.89462	3.72235	3.91132	3.46475	3.55354	3.37898
284.122	284.109	284.124	248.312	246.48	261.035	72	12	15	14	6	13	4.14808	4.0597	4.09842	4.16139	4.06708	3.67154	3.87362	3.72841	3.74232	3.94939	3.94364	4.22669	4.27353	3.84869	3.73945	3.76989	3.90217	3.75764	3.96661	3.92177	3.79167	3.83572	3.96139	3.678	3.41736	3.85422	3.79814	3.71844	3.93652	3.76733	4.03277	3.86059	3.95468	3.9108	4.10933	3.57133	3.78791	3.81138
285.127	285.119	285.129	450.476	449.856	455.67	62	13	15	14	6	13	4.45012	4.1426	4.16698	4.13927	4.12962	4.27959	4.11751	4.08288	3.9365	4.52953	4.29531	4.23596	4.2825	4.01242	3.97011	3.94064	3.94162	3.89051	3.90887	4.07652	4.20822	4.13348	4.17589	4.10335	4.044	4.02735	4.00535	4.00696	4.00057	4.01965	4.29922	4.25987	4.18017	4.23758	4.23576	4.06256	4.10026	4.0238
285.127	285.123	285.142	491.607	490.586	496.786	54	13	13	12	5	10	3.47123	3.73457	3.39162	3.12559	3.66551	3.56549	3.64135	3.4965	3.36104	3.46475	3.74329	3.78485	3.69255	3.66579	3.52026	3.20702	3.20602	3.15906	3.70972	3.64479	3.83508	3.70102	3.74947	3.53391	3.58005	3.3026	3.35045	3.52936	3.37388	3.57527	3.51578	3.67504	3.48116	3.70419	3.84454	3.55318	3.34075	3.6414
286.95	286.948	286.955	456.136	437.927	456.507	81	13	15	15	6	13	4.78023	4.8002	4.83323	4.82859	4.81627	4.84486	4.85942	4.85105	4.84365	4.82641	4.81612	4.83225	4.83465	4.85611	4.86977	4.84727	4.8424	4.85093	4.80325	4.83304	4.80081	4.81282	4.81792	4.85031	4.84204	4.85113	4.84273	4.8474	4.83416	4.8564	4.80263	4.81679	4.78172	4.83381	4.8279	4.82226	4.82624	4.83426
287.056	287.055	287.061	314.436	313.329	319.037	49	13	0	15	6	13	4.72731	4.73604	4.64676	4.61813	4.43166	4.64467	4.6238	4.65916	4.55065	4.63769	4.62609	4.60376	4.63073	2.49844	2.48817	2.38194	2.34864	2.48187	2.87053	2.81655	2.83018	2.80889	2.93568	2.43985	2.28892	2.15202	2.62063	2.43399	4.34613	4.25758	4.44178	4.41989	4.28028	4.48513	4.49262	4.28891	4.36917	4.34579
288.059	288.057	288.062	314.369	313.419	314.981	42	13	0	12	4	13	3.9824	3.91731	3.84243	3.68091	3.59424	3.72569	3.80768	3.79382	3.71344	3.82121	3.81565	3.78824	3.78796	1.89312	2.30514	2.20805	2.11556	2.22486	2.47301	2.53495	2.08026	2.15602	2.26176	2.08514	1.73995	2.0693	2.3601	2.03549	3.5868	3.43933	3.56856	3.58396	3.39088	3.667	3.64847	3.4681	3.50128	3.52993
288.947	288.935	288.948	456.163	437.963	456.816	69	13	15	15	6	13	4.60897	4.63224	4.67676	4.65373	4.65595	4.68161	4.66411	4.68508	4.66646	4.66548	4.65439	4.65962	4.64246	4.68293	4.65337	4.68433	4.68615	4.69821	4.64337	4.65483	4.6812	4.67769	4.63921	4.67643	4.72112	4.66521	4.66408	4.66411	4.66601	4.66745	4.64531	4.6298	4.6374	4.62996	4.67184	4.68849	4.66404	4.65909
288.995	288.986	288.997	206.404	199.687	209.628	45	13	0	15	4	10	4.21496	4.27545	4.06076	3.97797	3.81229	4.37403	4.21368	4.22047	4.14084	4.40912	4.30078	4.42636	4.3777	1.6738	1.41405	1.98252	2.04473	1.98561	2.25277	0.506263	0.54634	1.77561	2.23692	1.73987	0.494632	1.50081	2.04625	1.99014	3.75277	3.36865	3.58302	3.59377	3.3945	3.79438	4.07248	4.24695	4.41417	4.23575
290.925	290.912	290.931	455.555	448.795	461.876	91	13	15	15	6	12	3.83833	3.91657	3.97191	3.98353	3.99268	4.06696	4.08937	4.02815	4.06732	3.95529	4.06844	4.12274	4.06242	4.06441	4.04292	3.97261	4.14147	4.08174	4.06162	4.1786	4.01877	4.05773	4.10973	4.11442	4.17518	4.03851	4.05274	3.88671	4.03749	3.99057	4.04259	4.16332	3.99478	3.82423	4.02054	4.06881	4.03183	4.09859
291.007	291.004	291.009	199.019	196.316	201.834	43	13	0	15	2	13	4.05816	4.11521	3.92309	3.93115	3.74201	4.18119	3.97861	3.9997	3.85198	4.21431	4.2525	4.1969	4.23194	2.48235	2.4838	2.42526	2.35245	2.41909	2.63014	2.48583	2.43452	2.53195	2.38797	2.49566	2.54039	2.63342	2.68596	2.53452	3.37187	3.40622	3.29108	3.49132	3.40311	3.68448	3.89929	3.98151	4.2823	3.93134
291.161	291.158	291.167	492.813	480.055	494.468	59	11	15	13	6	11	3.77054	3.84102	3.83133	3.83898	3.76713	3.67355	3.65236	3.63743	3.75229	3.62384	3.63678	3.73254	3.66612	3.68056	3.79132	3.72008	3.7529	3.84871	3.68726	3.74479	3.75462	3.81768	3.78506	3.90282	3.86553	3.87777	3.94835	3.96252	3.92258	3.73968	3.92407	3.89299	3.63534	3.75482	2.84877	3.89546	3.80942	3.94327
292.913	292.91	292.93	455.396	449.053	466.258	69	13	15	15	6	12	3.86205	3.97929	4.00329	3.91038	3.89905	3.94594	3.7577	3.88773	3.7343	3.95227	3.97244	3.90856	4.01956	3.95671	3.62344	3.94231	3.76162	3.89238	3.85593	3.94915	3.42782	3.94708	3.96369	3.60901	3.92753	3.92924	4.03936	3.91991	3.88931	3.75027	3.91119	3.89241	3.86495	3.83536	3.78042	3.94696	3.87518	3.92378
293.176	293.175	293.177	543.586	542.945	544.161	60	13	14	15	6	12	4.38187	4.55368	4.52418	4.5422	4.57343	4.32424	4.36078	4.36372	4.42383	4.58575	4.52968	4.64683	4.6447	4.67863	4.6903	4.74453	4.75511	4.79873	4.87267	4.86955	4.8921	4.8671	4.93264	4.82004	4.80294	4.8159	4.89373	4.85292	4.60998	4.54473	4.80584	4.74082	4.82247	4.76122	4.53033	4.59319	4.51913	4.65326
293.176	293.175	293.178	576.99	576.131	577.35	62	13	15	15	6	13	4.82493	4.81249	4.809	4.84638	4.79777	4.61013	4.65263	4.70054	4.68591	4.84024	4.8634	4.85274	4.86439	4.22516	4.37808	4.67677	4.79746	4.89973	4.5013	4.46298	4.60266	4.67622	4.74577	4.41331	4.34342	4.4061	4.59891	4.58221	4.86577	4.49777	4.74205	4.69675	4.73499	4.72006	4.71901	4.72598	4.73263	4.68471
293.176	293.175	293.178	535.261	534.632	535.722	62	13	15	15	6	13	5.16772	5.19244	5.1795	5.2603	5.25671	5.00301	5.00714	4.99986	5.05634	5.19582	5.19476	5.26018	5.30557	5.09576	5.14097	5.30052	5.1962	5.24463	5.16134	5.17549	5.19537	5.17819	5.25637	5.20654	5.20361	5.2064	5.29025	5.28381	5.27861	5.1761	5.38875	5.34291	5.22084	5.22262	5.17488	5.32178	5.19706	5.24084
293.18	293.172	293.203	700.441	690.564	719.17	72	13	15	15	6	12	4.21074	3.90311	3.84919	4.14433	4.27489	3.92483	3.85705	3.73686	4.17133	3.8588	3.86419	3.72195	3.96623	3.6817	3.8189	3.7666	4.03927	3.78615	4.05071	3.74796	4.31682	4.45071	4.08253	3.60732	3.69637	3.67618	4.32568	3.78653	4.12232	3.96304	4.04385	4.17614	4.36588	4.19806	4.08367	4.21063	3.94942	4.20248
294.179	294.17	294.181	535.351	534.632	550.469	87	13	15	15	6	13	4.43325	4.46136	4.481	4.51964	4.52391	4.27023	4.3038	4.26657	4.35735	4.44352	4.49052	4.54306	4.57729	4.34971	4.38493	4.40283	4.46752	4.51245	4.41928	4.42632	4.46913	4.44065	4.53707	4.48858	4.48814	4.4889	4.55278	4.55916	4.54141	4.46182	4.66512	4.61752	4.48923	4.52791	4.42108	4.58675	4.47342	4.52602
294.18	294.173	294.182	576.937	575.796	589.187	61	13	13	15	6	13	4.05291	4.08019	4.09306	4.12399	4.07085	3.79487	3.93876	3.98731	3.95082	4.08674	4.0609	4.12449	4.12707	3.40896	3.60351	3.94818	4.0656	4.15441	3.7858	3.77645	3.85228	3.85864	4.02697	3.71424	3.41116	3.72614	3.79044	3.82879	4.15154	3.7466	3.92759	3.99079	3.92342	3.979	3.9431	3.99623	4.00081	3.98487
295.18	295.158	295.184	535.377	533.924	544.854	53	10	13	11	6	9	3.53378	3.32127	3.43873	3.664	3.50538	3.40068	3.48068	2.4765	3.40356	3.62097	3.48124	3.62725	3.61737	3.53012	3.41175	3.45395	3.5857	3.6168	3.59695	3.44263	3.65618	3.5055	3.72079	3.60378	3.56856	3.59346	3.62622	3.54006	3.65915	3.60652	3.63186	3.62542	3.63064	3.45885	3.63353	3.8339	3.08683	3.56146
297.154	297.153	297.155	607.066	606.233	608.008	61	13	14	15	6	13	4.43871	4.12724	4.16062	4.37737	4.4085	4.32847	4.08003	4.07384	4.45856	4.23281	4.6238	4.19802	4.26805	4.09611	4.3158	4.02464	4.4254	4.42723	4.28128	4.11204	4.43291	4.34322	4.27106	4.22668	4.42328	4.35898	4.53465	4.36934	4.36989	4.50225	4.28393	4.2256	4.37037	4.19327	4.19732	4.541	4.42138	4.28462
298.157	298.152	298.162	606.91	605.194	617.427	45	5	11	8	6	10	3.56462	3.45986	3.397	3.55246	3.439	3.57357	3.39235	3.30209	3.43433	3.47172	3.82637	3.39689	3.12789	3.26858	3.45403	3.34791	3.52432	3.64737	3.39182	3.00592	3.69948	3.59782	3.38414	3.23947	3.30691	3.23152	3.65818	3.50881	3.47859	3.20387	3.20986	3.29111	3.45103	3.49086	3.38505	3.57232	3.43719	3.54481
299.163	299.16	299.167	628.642	626.974	629.669	55	8	15	14	5	11	3.45667	3.31862	3.54496	3.42054	3.26881	3.46543	3.46652	3.47724	3.31909	3.35862	3.59198	3.64394	3.31775	3.68511	3.6312	3.98868	4.13599	4.2426	3.59602	3.51235	3.62568	3.83189	3.97011	3.67203	3.58124	3.64998	3.97254	3.88806	3.50852	3.38405	3.3055	3.50897	3.69659	3.57028	3.43214	3.3247	3.48829	3.38162
300.012	300.011	300.02	277.576	276.321	282.997	37	12	0	15	1	8	4.27054	4.20955	3.91586	4.06228	3.7	3.70187	3.80755	4.06986	3.63671	3.76132	3.68807	3.17178	3.42852	2.16905	1.67375	1.94777	2.12421	2.03004	1.86611	1.80396	2.22796	2.26234	2.26727	1.99151	2.02034	1.94441	1.76326	1.84355	3.18179	2.80858	2.93262	2.91161	2.68223	3.46084	4.21782	4.40639	4.26974	3.78691
303.105	303.097	303.116	229.213	227.246	237.851	50	13	0	15	6	13	4.88386	4.83812	4.87186	4.84694	4.85736	4.76468	4.8253	4.80312	4.81593	4.79455	4.78844	4.81707	4.82354	2.48573	2.36324	2.33246	2.49383	2.43827	2.84717	2.93503	2.88466	2.83145	2.95637	2.49164	2.33585	2.4856	2.41813	2.38132	4.8853	4.84038	4.79919	4.70295	4.66801	4.7217	4.79758	4.80741	4.8473	4.73285
303.94	303.933	303.943	455.38	448.776	466.017	56	7	13	13	6	12	3.63353	3.6992	3.65521	3.67138	3.44377	3.63338	3.72615	3.61541	3.57872	3.66846	3.56125	3.70556	3.62066	3.69689	3.73497	3.73684	3.64509	3.69833	3.68244	3.39228	3.53941	3.33453	3.79323	3.52597	3.65734	3.30588	3.76366	3.78136	3.49369	3.57786	3.6579	3.59988	3.58262	3.50738	3.62103	3.66165	3.59627	3.62636
304.107	304.105	304.111	229.181	226.903	230.887	45	13	0	13	6	13	3.84388	3.86761	3.79346	3.94129	3.96961	3.85005	3.83807	3.92635	3.88011	3.85912	3.87145	3.88576	3.91694	2.33986	2.35496	2.34658	2.23947	2.29168	2.27658	2.5868	2.55012	2.09586	2.47663	2.38087	2.25442	2.16601	2.04621	2.51886	3.92504	3.89605	3.74696	3.70669	3.67404	3.79667	3.85375	3.842	3.88382	3.79851
306.061	306.054	306.064	37.9419	34.0286	43.6196	51	12	8	13	4	13	3.83968	3.8801	3.69619	3.71757	3.85856	3.5336	3.55073	3.59407	3.5973	3.68161	3.70565	3.73789	3.76172	3.44038	3.66651	3.60472	3.69389	3.60612	3.50104	2.53962	3.26221	3.3053	3.34126	3.53795	3.39903	3.5144	3.55279	3.38114	3.9383	3.5271	3.47799	3.47489	3.40936	3.40037	3.38266	3.37521	3.80588	3.52813
306.976	306.962	306.978	199.463	196.66	206.92	45	12	0	15	2	13	4.02846	4.14646	3.91915	3.99053	3.74804	4.26025	4.06847	4.12998	3.99424	4.32659	4.38404	4.3729	4.34083	1.7631	0.596837	1.95086	2.01482	1.8286	1.87994	2.25121	2.12861	2.1253	2.45857	1.77801	2.00765	2.24692	1.55288	1.52329	3.69194	3.36404	3.47948	3.41125	3.48119	3.7169	3.97827	3.69403	4.36349	4.11962
309.172	309.169	309.203	543.68	537.129	557.57	66	13	15	13	6	12	3.62356	3.61387	3.71069	3.50581	3.74627	3.56757	3.61301	3.6003	3.85889	4.11526	4.09736	4.14429	4.22379	3.58279	3.65894	3.74965	3.84676	3.8883	4.1243	4.14636	4.1796	4.11931	4.21959	3.76205	3.66154	3.71122	3.83711	3.74666	3.77484	3.76339	4.26788	4.24758	4.19766	4.25134	3.69898	3.55148	3.2148	3.71354
309.175	309.173	309.177	652.589	651.39	653.128	62	13	15	15	6	13	4.83077	4.49426	4.45377	4.82538	4.7369	4.60656	4.43792	4.35939	4.58735	4.73479	4.5446	4.52726	4.81595	4.47514	4.57838	4.42359	4.94231	4.62543	4.55929	4.29067	4.76384	4.77089	4.62969	4.46898	4.49906	4.3083	4.84265	4.55965	4.81313	4.98297	4.51273	4.49478	4.70617	4.73342	4.52507	5.127	4.67699	4.61327
310.178	310.175	310.182	652.574	651.39	653.258	59	12	13	15	6	13	4.00982	3.71716	3.67468	4.06567	3.91065	3.76788	3.49157	3.52354	3.75526	3.94071	3.65324	3.76523	4.0401	3.5944	3.74423	3.58739	4.1385	3.83008	3.62429	3.3505	4.02561	3.89864	3.8298	3.65436	3.57515	3.51256	4.04324	3.69172	3.97292	4.17068	3.6973	3.72769	3.84242	3.76127	3.80803	4.31999	3.87003	3.78123
311.17	311.168	311.171	652.692	651.724	653.841	62	13	15	15	6	13	4.86044	4.57079	4.53992	4.70377	4.75027	4.71944	4.58777	4.48896	4.63373	4.66486	4.78807	4.60823	4.62679	4.51552	4.55273	4.5221	4.80701	4.80539	4.65947	4.49694	4.88368	4.82936	4.66926	4.60453	4.5664	4.66113	4.9514	4.74211	4.81383	4.6329	4.69843	4.6869	4.8197	4.65063	4.58684	4.92899	4.75083	4.69124
311.188	311.185	311.22	589.683	588.842	604.501	63	11	14	14	6	13	3.63971	3.63263	3.63905	3.57788	3.56497	3.57359	3.54528	3.49307	3.57613	3.60114	3.54898	3.64803	3.62683	3.54437	3.2727	3.36577	3.60883	3.66369	3.59994	3.69679	3.43442	3.57455	3.55363	3.48462	3.52474	3.28622	3.49737	3.45966	2.98656	3.48649	3.72032	3.57483	3.63799	3.71282	3.50004	3.49079	3.47911	3.29245
311.202	311.184	311.204	761.78	759.211	771.217	69	13	15	15	6	13	3.9835	3.96853	4.05613	4.09112	4.03026	4.06204	4.0387	4.0203	4.05193	4.03586	4.12635	4.01835	4.06363	4.03915	3.98421	4.07723	4.0662	4.0694	4.07882	3.92876	4.06184	4.07978	4.07601	4.00219	4.0515	4.08069	4.06535	3.9434	4.07351	4.07106	4.03016	4.06883	4.06114	4.07	4.06887	3.87384	3.9912	4.04139
312.994	312.99	313.001	199.48	196.316	202.172	44	13	0	15	3	12	3.88282	3.95107	3.72304	3.67423	3.65295	3.91353	3.91546	3.97015	3.72983	4.12637	4.04515	4.07898	4.0739	2.13073	1.91142	2.24281	1.79013	2.25523	2.43077	2.59705	2.44147	2.41579	2.35755	2.17405	2.13188	2.31926	1.5446	2.16313	3.43978	3.36002	3.43308	3.56296	3.33315	3.5129	3.87807	3.86372	4.09192	3.49389
313.997	313.993	314.004	32.1487	30.4428	37.2099	57	12	11	14	6	12	4.34514	4.4451	4.39769	4.49349	4.42213	4.21804	4.437	4.18031	4.6663	4.56259	4.56195	4.75536	4.66026	4.38688	4.47503	4.5627	4.55235	4.1467	4.44064	3.99144	4.10241	4.42676	4.67595	4.46999	4.52879	4.50823	4.53971	4.41452	4.54585	4.55955	4.44295	4.5689	4.46107	4.44717	4.30447	4.65672	4.54774	4.54112
315.071	315.065	315.074	123.39	119.521	127.085	43	13	0	12	5	12	4.27438	4.19854	4.17305	4.16078	4.2022	4.21332	4.11685	3.85691	3.90205	3.59066	4.05272	3.76103	3.893	2.55826	2.21422	2.46464	2.327	2.4519	2.56622	2.45495	2.57136	2.36584	2.58757	2.36775	2.31508	2.44513	2.154	2.37581	3.70682	4.01442	3.8903	3.94474	3.41298	3.87634	3.87312	2.66939	3.98554	3.87142
315.158	315.154	315.161	535.166	524.031	535.518	55	11	10	15	6	12	3.69444	3.68648	3.72042	3.70774	3.78812	3.51832	3.60612	3.48081	3.59565	3.66947	3.6211	3.8196	3.76731	3.5721	3.71312	3.70596	3.70019	3.73516	3.66252	3.69545	3.77304	3.71669	3.79135	3.75648	3.71385	2.64824	3.76238	3.76705	3.70869	3.62931	3.82038	3.78149	3.52	3.73154	3.70583	3.64901	3.52181	3.81652
315.158	315.156	315.199	543.023	542.474	552.078	45	6	15	9	5	7	3.50924	3.63466	3.58306	3.56173	3.53989	3.49235	3.49933	3.37451	3.35734	3.6518	3.59089	3.72186	3.64357	3.74099	3.7605	3.7757	3.83355	3.86486	3.93822	3.97529	4.01992	3.95106	4.0073	3.81183	3.88376	3.82856	4.00806	3.91284	3.72819	3.56045	3.82589	3.78036	3.87308	3.84093	3.49024	3.52949	3.50052	3.64398
317.123	317.119	317.151	229.151	224.003	239.848	43	13	0	10	6	13	3.7565	3.74485	3.84542	3.80121	3.74542	3.63678	3.49527	3.5758	3.72197	3.64236	3.85583	3.91603	3.96707	2.00614	1.89488	1.83303	1.82881	1.85171	3.04654	3.01565	2.95673	2.96146	3.02563	2.26098	2.35886	1.41397	1.94427	2.1579	3.71295	3.70445	3.81351	3.6674	3.3683	3.72236	3.5819	3.68896	3.67197	3.44512
319.071	319.068	319.077	229.203	227.246	235.802	47	13	0	14	6	13	3.99382	3.95637	3.98914	3.91385	3.89981	3.89478	3.9509	3.78094	3.9628	3.95644	3.96316	3.87545	4.02239	2.1142	2.35364	2.5077	2.45101	2.20052	2.48329	2.64786	2.62772	2.47851	2.5273	2.1771	2.34128	2.53352	2.00914	2.38798	3.87996	3.90626	3.90808	3.7989	3.71531	3.80318	3.86813	3.92057	3.8304	3.85001
320.992	320.99	320.995	264.969	263.293	266.389	43	11	0	13	6	13	3.58272	3.76522	3.69416	3.1204	3.41968	3.69287	3.72081	3.78611	3.54927	3.59584	3.62046	3.85203	3.55999	1.89862	1.82211	2.17001	2.04077	2.14574	1.91686	1.9959	2.08755	1.46205	2.12634	1.85393	2.1351	2.03948	2.1571	2.07542	3.98508	3.39553	3.65606	3.69662	3.67418	4.12178	3.53386	3.61386	3.67964	3.57006
321.119	321.093	321.12	229.051	226.903	232.864	48	13	1	15	6	13	4.75955	4.62685	4.66675	4.61525	4.57543	4.30687	4.43659	4.38532	4.39355	4.50434	4.46767	4.53858	4.54596	2.34061	2.38489	2.47171	2.19978	2.47456	2.80479	2.70773	2.75325	2.7414	2.51892	2.42547	2.36968	2.49225	2.36275	2.42025	4.55986	4.40433	4.33194	4.1404	3.94715	4.17667	4.39601	4.477	4.50549	4.14917
321.132	321.129	321.15	492.591	491.303	502.928	66	13	15	15	6	13	4.0169	4.08403	4.04414	4.03527	3.94354	4.11379	4.14448	4.14747	4.08089	3.59922	4.04485	4.05396	4.00837	4.09694	4.08607	4.03897	4.02514	4.04781	3.9989	4.03069	3.99851	3.97892	4.05118	4.03346	4.02021	4.02532	4.00483	4.03605	4.01555	4.10314	4.02366	3.95243	3.97316	4.08044	3.84873	4.10745	4.08863	4.00374
324.007	324.004	324.009	32.2082	31.3137	35.1493	60	12	14	15	6	13	4.4888	4.35784	4.33573	4.43782	4.35585	4.38752	4.36703	4.23841	4.56336	4.5061	4.41283	4.49558	4.48428	4.34497	4.39982	4.49102	4.42773	4.28054	4.38047	4.25078	4.20666	4.31097	4.37232	4.33287	4.33359	4.39266	4.41102	4.40202	4.37158	4.48561	4.40486	4.46522	4.32676	4.4343	4.26626	4.50246	4.38031	4.42026
325.185	325.183	325.188	701.147	699.257	706.209	64	13	15	15	6	13	4.59215	4.1255	4.33703	4.35379	4.49952	4.5107	4.35841	4.2996	4.44309	4.321	4.53675	4.24832	4.29017	4.1895	4.37633	4.32133	4.48219	4.51122	4.52194	4.34215	4.70397	4.73589	4.54666	4.28787	3.85814	4.30614	4.70564	4.48099	4.55301	3.99646	4.47692	4.5975	4.72478	4.48397	4.34146	4.59151	4.55232	4.50309
325.997	325.994	325.999	210.154	207.659	211.653	40	13	0	15	2	10	4.332	4.30957	4.09306	4.22262	3.83504	4.13903	4.05163	4.3137	4.14152	4.11757	4.16531	3.95793	3.71599	2.37023	2.56889	2.47862	2.3499	2.40033	2.25504	2.327	2.38931	2.29481	2.18574	2.36968	2.46126	2.40725	2.42201	2.442	3.25807	2.65803	3.13838	3.02916	2.69762	3.57107	3.93829	4.73941	4.77888	4.51558
327.108	327.106	327.13	195.962	184.941	199.3	40	11	0	9	3	13	3.32073	3.36596	3.69315	3.48775	3.63202	3.69212	3.6612	3.66425	3.69517	3.97019	3.91319	3.97222	4.02152	2.43543	2.08158	2.44037	2.28281	2.48197	2.86388	2.83293	2.77932	2.8202	2.92816	2.5722	2.44158	2.30937	2.41245	2.47354	3.46666	4.12002	3.93722	3.89857	3.84241	3.96885	3.3131	3.39573	3.30541	3.22561
327.125	327.117	327.13	272.761	271.236	278.114	46	12	0	14	6	13	3.67673	2.91507	3.89185	3.58539	3.49437	3.64755	3.93907	4.03519	3.8683	3.62129	3.92865	4.06932	3.95832	2.44042	2.42201	2.37753	2.52237	2.54501	3.29917	3.24084	3.17182	3.22354	3.25759	2.83979	2.42963	2.56432	2.58408	2.48634	3.82643	3.90737	3.95581	3.9023	3.95129	4.15325	3.55446	3.54813	3.68777	3.87405
327.125	327.12	327.129	340.913	340.295	341.977	48	13	0	15	6	13	4.07546	3.99418	4.19674	3.88464	3.90022	3.97	4.20776	4.35452	4.14725	3.98717	4.17528	4.06749	4.10494	2.63776	2.25429	2.47606	2.32004	2.50864	2.80725	2.92566	2.99981	2.72028	3.0389	2.68472	2.51029	2.28798	2.39392	2.48585	4.08903	3.90822	4.14335	4.12658	4.19362	4.39515	3.9571	3.80328	3.95032	4.1675
327.223	327.218	327.229	502.132	498.784	503.75	30	3	0	14	6	6	3.27134	3.56234	3.52987	3.57506	3.56723	3.36341	3.27686	3.3474	3.39193	3.72178	3.25429	3.4877	3.72956	2.76014	2.7438	2.73593	2.57807	2.73609	3.23264	3.11954	3.13292	3.1733	3.20512	2.91775	2.8116	2.80238	2.80781	2.64616	3.41685	3.4907	3.54297	3.6895	3.5251	3.38827	3.23767	3.28017	3.01022	3.09573
328.044	328.039	328.046	37.9445	31.7502	41.99	46	13	0	13	6	13	4.21861	4.10738	4.07988	4.1643	4.14577	4.24391	4.14673	4.14526	4.06774	4.0376	4.09041	4.0357	4.05	2.71011	2.75339	2.69302	2.80498	2.5353	2.90396	2.3752	2.53452	2.72656	2.92065	2.80377	2.88003	2.86847	2.88225	2.71908	4.2443	4.18726	4.02879	4.13365	3.96488	4.07807	4.35456	2.96156	4.2266	4.19378
329.144	329.115	329.156	248.514	233.662	259.842	86	13	14	13	5	13	4.02255	3.90537	4.00029	4.0203	4.00144	3.67265	3.80462	3.82908	3.78685	4.78842	4.81209	4.38427	4.67735	3.80067	3.76919	3.90423	3.99083	3.82093	3.98956	3.95748	3.74369	3.82311	4.02736	3.69361	3.69489	3.8571	3.79796	3.98791	3.94862	3.88749	4.53413	4.36668	4.15203	4.22563	4.03483	3.69485	3.84927	3.47568
329.177	329.175	329.188	472.398	471.527	473.376	47	9	11	8	6	12	3.12047	3.78532	3.45127	3.208	3.55599	3.22007	3.20177	3.38456	3.23296	3.60723	3.69047	3.76918	3.72289	3.27947	3.23672	2.94066	3.34761	3.05867	3.49776	3.67523	3.59799	3.4623	3.73425	3.4823	3.14613	3.09259	3.52744	3.01122	3.2851	3.24066	3.88482	3.84021	3.6574	3.82631	3.83244	3.49454	3.42259	3.28759
329.233	329.211	329.241	442.183	436.989	444.405	61	13	12	15	6	13	4.64141	4.50026	4.41157	4.58541	4.32006	4.50958	4.43378	4.47872	4.42196	4.40672	4.41275	4.36795	4.47965	3.74355	3.61213	3.61759	3.66149	3.60695	3.38884	3.4057	3.2467	3.56873	3.26684	3.56783	3.32145	3.5526	3.52567	3.4695	4.4867	4.31682	4.438	4.66915	4.05889	4.30817	4.57951	4.56297	4.53135	4.43297
330.05	330.048	330.055	335.596	334.93	336.588	31	10	0	15	1	5	4.10063	4.17978	3.77859	3.91626	3.55254	4.04716	3.72015	3.60026	3.15573	3.79983	3.75793	3.20756	3.26531	2.33926	2.46318	2.14678	2.50391	2.34591	2.7467	2.53501	2.37943	2.44252	2.57647	2.48381	2.256	2.50119	2.42085	2.32629	2.90043	2.7446	2.84825	2.94065	2.7638	3.18355	4.11007	4.06735	4.18905	3.81665
333.136	333.134	333.145	601.333	600.546	606.717	63	13	15	15	6	13	4.15987	4.01866	3.90553	4.22139	4.25083	4.047	3.90553	3.71961	3.90749	4.12536	3.91768	3.8374	4.65255	3.97504	3.98698	3.87182	4.31465	4.09941	4.03729	3.86352	4.2512	4.2508	3.91829	4.01497	3.98805	3.95903	4.22084	4.07677	4.12814	4.31399	3.94747	3.91644	4.06299	4.08875	4.06961	4.45297	4.10286	4.03408
335.043	335.04	335.047	158.2	154.582	164.322	47	13	0	15	5	13	3.92999	3.91023	3.89703	3.89041	3.77258	3.50092	3.74504	3.53364	3.64614	3.46831	3.61002	3.60822	3.63748	2.23265	2.11976	2.01768	2.12866	1.95252	2.19694	2.17209	1.99168	2.17507	1.67077	2.07662	2.20525	2.21703	2.33664	2.35888	3.55854	3.64256	3.30842	3.45706	3.15759	3.41278	3.71892	3.77882	3.52125	3.49163
339.125	339.123	339.129	340.924	340.475	341.749	47	13	0	15	6	13	4.04594	3.99888	4.16523	3.76696	3.90871	3.88002	4.14112	4.28239	4.04926	4.01613	4.10733	4.05665	4.07017	2.67118	2.21864	2.36143	2.42856	2.39868	3.07497	2.94136	3.01589	2.88064	2.77394	2.62482	2.25349	2.4904	2.49519	2.3778	4.0208	4.09626	4.09535	4.04428	4.1026	4.39443	3.9589	3.79281	3.88302	4.12219
341.103	341.098	341.118	241.037	239.181	244.46	39	10	1	10	6	11	3.36349	3.64718	3.2743	3.68586	3.60779	3.61198	3.59712	3.63672	3.64385	3.84119	3.86365	3.95146	3.83211	3.24622	3.22917	3.23216	3.35605	3.07585	3.06155	3.40502	3.41658	3.36817	3.64938	3.52422	3.47098	3.31604	3.32765	3.02281	3.72692	3.53951	3.08345	3.59441	3.24933	3.43354	3.75571	3.76363	3.75285	3.58071
341.109	341.107	341.111	32.2043	31.1234	37.823	63	13	15	15	6	13	5.09826	5.13808	4.4342	4.86985	4.91441	5.00413	4.97228	4.68497	5.13382	5.33645	5.07158	5.23029	5.18349	5.59366	5.64959	5.76846	5.69364	5.64171	5.61455	5.68178	5.04029	5.49899	5.71104	5.76843	5.67233	5.6296	5.64671	5.64819	5.1453	5.24878	5.26197	5.30934	5.31714	5.32855	4.91116	5.58939	5.18825	5.26047
342.112	342.108	342.114	32.1777	31.2971	37.823	49	4	15	15	6	8	4.27134	4.27951	4.1075	4.0602	4.10995	4.17642	4.11121	3.84053	4.24576	4.49836	4.24725	4.34575	4.32595	4.72446	4.79465	4.90226	4.8332	4.77525	4.82399	4.58251	4.12484	4.636	4.83199	4.91539	4.82159	4.8137	4.77761	4.56964	4.34947	4.41275	4.44196	4.44119	4.44658	4.45795	4.01936	4.70403	4.34976	4.35202
343.101	343.099	343.127	229.024	223.704	233.29	50	13	1	15	6	13	4.98974	4.91481	4.94622	4.91188	4.88228	4.69276	4.79846	4.77325	4.76485	4.77791	4.75392	4.80501	4.83216	2.2061	2.24851	2.23183	2.19337	2.38415	2.90603	3.04853	2.77107	2.74287	2.87972	2.4911	2.62731	2.2159	2.06671	2.29611	4.90467	4.79861	4.72991	4.50777	4.38824	4.57793	4.71095	4.78944	4.84632	4.55714
344.104	344.101	344.107	229.071	226.903	230.887	43	13	0	13	5	12	4.09941	4.02973	4.12954	4.0557	4.04129	3.8162	3.96805	3.89576	3.96887	3.95718	3.91059	3.94078	4.00044	2.30136	2.23767	1.88563	2.11997	2.27093	2.3043	2.48242	2.38087	2.14453	2.49762	2.29271	2.34387	2.2105	2.02594	2.07895	4.06419	3.93633	3.91166	3.66322	3.6159	3.76257	3.84931	3.95479	4.02843	3.74288
345.073	345.072	345.076	335.579	334.961	335.965	37	12	0	15	1	9	4.78605	4.83173	4.47966	4.5943	4.12631	4.67638	4.31073	4.33249	4.01928	4.49252	4.37886	3.82189	3.56481	2.43727	2.31869	2.46112	2.54085	2.28511	2.52458	2.31374	2.2954	2.42028	2.69317	2.47751	2.10625	2.06796	1.79245	2.31509	3.35878	3.02594	3.2515	3.41896	3.07391	3.96923	4.75367	4.72534	4.84572	4.49271
345.117	345.111	345.131	229.203	219.898	235.358	51	13	3	15	6	13	4.71749	4.69408	4.73483	4.68945	4.71463	4.60414	4.67572	4.64123	4.66607	4.58063	4.58716	4.52752	4.62082	2.80844	2.96403	2.83355	2.5639	2.66834	3.30317	3.27317	2.88484	3.08742	2.98909	2.85575	2.90603	2.74273	2.72138	2.38976	4.73231	4.65753	4.63169	4.4717	4.49163	4.52136	4.6388	4.62781	4.66446	4.58434
346.076	346.07	346.086	335.533	335.036	340.55	27	9	0	15	1	0	4.0611	4.07483	3.72979	3.87757	3.19274	3.9394	3.60147	3.63379	3.38284	3.74411	3.6794	3.09199	3.03561	1.91685	2.28735	1.97173	1.99294	2.11652	1.90056	1.89875	2.08866	2.25518	2.3563	2.24365	2.05398	2.11423	2.17011	1.99894	2.5697	1.93754	2.69539	2.74701	2.54018	3.00829	4.0147	3.99392	4.00864	3.76717
346.12	346.113	346.13	229.168	227.241	231.105	47	13	0	15	6	11	3.88639	3.76683	3.8721	3.78736	3.83105	3.75917	3.77769	3.80053	3.81072	3.69441	3.69061	3.71141	3.68318	2.38855	2.00032	2.22483	2.29566	2.29466	2.44877	2.64628	2.38442	2.36586	2.77254	2.24958	2.12318	2.13494	2.11423	2.30434	3.6932	3.80055	3.7277	3.6992	3.41084	3.73933	3.80673	3.74325	3.80176	3.77299
348.92	348.908	348.921	455.872	448.7	466.449	71	13	15	15	6	13	4.23865	4.25082	4.17602	4.37325	4.25621	4.22407	4.25016	4.28632	4.26742	4.24089	4.26942	4.24751	4.28688	4.29898	4.2312	4.28516	4.28221	4.32106	4.27576	4.28169	4.08343	4.26774	4.26835	4.28176	4.28474	4.26292	4.295	4.28512	4.28531	4.26798	4.28578	4.24807	4.24425	4.22493	4.25917	4.26744	4.26127	4.28904
350.917	350.91	350.92	455.905	451.465	457.909	63	13	15	15	6	13	4.03594	4.07067	4.10267	4.12145	4.08545	4.05182	3.90502	4.03326	4.06562	3.93468	3.88104	4.12087	4.09923	4.07168	4.09564	4.05779	4.09359	4.08485	3.99872	4.06409	4.03766	4.04938	4.11292	4.07077	4.09464	4.06174	4.12445	4.00805	4.07272	4.05227	4.09034	3.89652	4.01458	4.05051	4.06582	4.07553	4.06157	4.09313
350.966	350.961	350.974	206.273	203.535	210.931	44	13	0	15	3	12	3.88399	3.98724	3.74598	3.75463	3.67155	4.17661	3.94569	3.92943	3.84567	4.20888	4.18115	4.28293	4.18592	2.32071	2.1539	2.26567	2.07776	2.27899	2.2704	2.38311	2.37584	2.21959	2.25111	2.30147	2.23695	2.40735	1.91867	2.20076	3.24553	3.29797	3.09548	3.39314	3.259	3.64338	3.81813	3.92089	4.1132	3.95619
351.087	351.082	351.089	158.316	154.582	164.661	48	13	0	15	6	13	4.34075	4.25623	4.34724	4.09393	4.27156	4.22548	4.23909	4.3813	4.25018	4.22806	4.21932	4.22975	4.24638	2.39512	2.32969	2.36972	2.44202	2.35039	2.68569	2.57524	2.43188	2.68815	2.70404	2.23949	2.56788	2.45299	2.33856	2.44613	4.25731	4.19448	4.12914	4.11958	4.03152	4.06857	4.19267	4.22932	4.22676	4.19129
353.201	353.191	353.203	678.224	676.817	687.852	63	13	15	15	6	13	4.60071	4.24833	4.24714	4.63818	4.56147	4.38602	4.1933	4.17212	4.38394	4.53184	4.3804	4.3262	4.54671	4.24662	4.37941	4.13925	4.70415	4.36976	4.33478	3.96645	4.52109	4.49164	4.33672	4.24462	4.26295	3.99729	4.6555	4.29572	4.63673	4.7246	4.2646	4.2956	4.47608	4.45777	4.30033	4.90853	4.46254	4.42776
[truncated: 372 more rows]
[truncated: 25 more columns]

## Sheet: pdr9 specific
mz	mzmin	mzmax	rt	rtmin	rtmax	npeaks	Col0	empty	pdr8.9	pdr8	pdr9	Col0-1/1	Col0-1/2	Col0-1/3	Col0-1/4	Col0-1/5	Col0-2/1	Col0-2/2	Col0-2/3	Col0-2/4	Col0-3/1	Col0-3/2	Col0-3/3	Col0-3/4	empty-2/1	empty-2/2	empty-2/3	empty-2/4	empty-2/5	empty-3-1	empty-3-2	empty-3-3	empty-3-4	empty-3-5	empty-1/1	empty-1/2	empty-1/3	empty-1/4	empty-1/5	pdr8/9-1-/1	pdr8/9-2/1	pdr8/9-3/1	pdr8/9-3/2	pdr8/9-3/3	pdr8/9-3/4	pdr8-1/1	pdr8-1/2	pdr8-1/3	pdr8-1/4
[truncated: 68 more rows]
[truncated: 33 more columns]

[truncated: 1 more sheets: pdr8 specific]
